# Supplementary material for: Comparative analysis of dinoflagellate chloroplast genomes reveals rRNA and tRNA genes
Source: BMC Genomics. 2006 Nov 23;7:297. doi: 10.1186/1471-2164-7-297 (PMC1679814; doi:10.1186/1471-2164-7-297)
Supplement: Additional File 1 — A. carterae Artemis sequence file. Plain text file containing concatenated A. carterae minicircle sequences for viewing with Artemis a freely available genome viewer and annotation tool. [file 1471-2164-7-297-S1.dna]

>ACCAT Amphidinium carterae concatenated minicircle sequences
cgaaggttaacgaaccctaatgaagacaacatcgatacgtctctctaactgaggactaat
cttatcagatgaagcttgtcctcgatgttttaaacattctggtcaaactagtcaatttgg
gtgcgagtttggaatctcagctcgattctcatagggagatgaatgaaattaacgagaaga
atgaatgatgaacgatgaatgatagttggatcgaggtctcacaagtctccactcgggact
agagcctcaaagagaaggaacgaagataaatgtagaaacgacaacaataggtcttagggc
cgaagatagataagatgaaacactcctgtacaacacgattcccttccctcgaacggtttc
ctaacaatattggttactatgggactggagtgtagtcactgacaggagaatagagataca
ttatatggtctcgaattaattaacaaatgcctcctggtaggccagaagtataccaggaaa
ggttcgacatcgtccagccacattgttcctcagagcatacgatctctctcaatacagatt
tctctaaggcggctttcgggtctgccacaggtctagttgcaaaagctgcatcacagacca
caactgctatctggaatctccatgcagatgcgcatgacttctccaattcctcttacctga
gtaagcaggtctttgctgctaatctagctcacattggtgttgccttcatctggctcagtg
gcatgcatttccatggtgcgtacttctcgaactacttggattggctacaggatccctcta
ttgcaccaaccgcgcagcaggtgtctaacatcgctaatcagtcggtactgaatccaatca
gggtgacatcggggttcttcaatctttggctagcggagggtattacctcgacctatcaac
tgaaggtcatcgctgcctttggactcattgcgtccgcgctttgtttccttggttcgtact
tccatatgcattcgagtacttctttcacaagggtactaaacactaagcttacctcgttgt
cgactcaccatctcgtgggtctgcttggactcggttcactcgcatgggcaggtcacttga
ttcatatcagccttcctgtcaatatcctgatgaatgcaggtgttgcggtgccgtctccac
attcccttctttctagtaaggcagtagccactatcgttgaacagctatcttttagtgcgc
ttacatcttcggatggttacgtatggcaacctctagtatactcggcgatgcatcacttcg
ctctagcactcgtactgattgtgggatcggtccttggacccctgtcaaccgcctccaacc
cgcttatgtctttcactgtgggtagttcttggcatctggtactcggtgtacagcttttcg
tcacaggtacagcttctgtcctttatgctcagatgagtaatgcttatcctgtctatcctt
acctacttacggatcatccaacagtagtctcgctatttgtccatcatatgtggatcggtg
ggttcttcttggtaggtgcgttcgcgcatctttcgatcggtttggtacgtgatacccttc
ctcagtccttctctgtagtccttacccagcgtgatatcattcttggtcaccttacatggg
tagttgcattccttggtgttcattcctttggtctatatgtccataatgataccatgcagg
ctcttggtcgtcctgatgacatgttctctgataatgcgatctccctattgcctgtctttg
cacgttggtctacactcacccttaactctaccggctctgcggtatctgtcttgggtgtgg
agttgtcgacagcggactttatggtaacacacatccatgccttcaccattcataccaccg
tcctcattcttgtgaagggcttcctgtatgcgcgttcctctcgtcttgtgaacgataagt
acaagcttgacttccgttatccatgtgacggtccaggtaggggtggtacatgtcagatct
ctccatgggatcatgtattccttggcctcttctggatgtataactctattagtgtggtta
ttttccacttcttctgggagtatcagtctaatctggcatccatcaaggcctctgcaggtg
gctctattagggcactagcgagtgacttcgagctcaactccattaacacaaatggttggt
taaggaacttcctttggtccggtgctgcacaggtaattcagtcgtatggtagccctcttg
ctgcgtacggtttgacattccctgcgtctcacttcgtgtgggcactttcccttatgttcc
tcttctccggtcgtggctattggcaagaactcattgagtcggtactctgggctcatcata
agctctatgtggttccacatattcagcctcgtgctctttccattacatctggtagggcag
ttggtttcactcactaccttcttggtggtattggaagtacgtggtccttcttccttgcca
ggatcgtggcaacagctggttagtaaagtggatataacgattaatctaggtaaatggtct
gtaactaaacgttgaacgaggtcttacaaaggatatcacgaaggataacgaagggtatgg
atctctccttcaataacctaggacaaatgttgtctgacaacagacatcctcgatgtttta
aacattctggtcaaactagtcaatttgggtgcgagatttggaatctcagctcgattctca
tagggagatgaatgaaattaacgagaagaatgaatgatgaacgatgagacaaggacgaag
taatatgtagaaacgacaacttataagagataacaacttggaataggcctagttacgact
ggtcatgattaacttaaccctacctggagagggtgttggctccagggtaacctcgatgtg
cttgtatgcacgtttgctgctggttactattggccgtatgagacagaatgggttcataaa
ggtttgttccctaggtcccaattgggtaccgtcttctctaggctgtttcagtcagttcta
ctggtttgccctatcaaaagagtgtctattcgacttggctcttacggaaggtgtgctacc
cagaggtactttcaggtcctcggtaatatccatgacattgaacttaatgaatctctaaac
tctccacaggctattcaggcattgtccttcggccaactgagtgtgattcttctctggcta
gccgcttacacattccacattggttggtctggtaacttcgaggccttcattgacaaccca
ctcggcgtccaacctattaatcacttcgtcttggacccgcattacagtcaatacaaggtg
gataccaccattgcggcccttgccaaccatccgatctaccactggctaatgaccgttgga
ttcacttctaacgctcagatctaccgctttacactcggacttgagatcactgcagcagta
atgctcgtcctttctcttgctccatctgtgggactcctttcgatgggaggtcttgaggta
gtatcgtggatttcgatctgctgggctggtcacctcgtcaacttcgctccaggtgcagcc
aacctaaccaacgtggttatggaaggcccgggttcactcggaaacctaatgaacgttctc
acctttaacggaggtattcagttggacactcaggcacttgcagtatccgatgtggctcat
catcacgttgccattggtatcgtgggcctatggatctctgcgctcctgcgtgtttctaag
tacgcttggaacttcaacactcagtctagctatcatttggacctctccttgagcctcacc
gtgggtggtattcttacttcccttcttgctcaacaggcgtacgtctatcctgcgctttct
tacctaccgtatgattaccttgcaaccacctccctttacgtacatcatcagtacattggt
gccttcttggcaacgggtggctttgtacatggaggaatcttccttgttagggactacaca
ttgtctaacgacctcgtcggcaagctacttgcaacaaaggcaactgtgatctcgaccctt
tcttggattacactcttccttggtttccatgcaactggtttgtacatgcataacgacgcc
atggcagcattcggtgttcctcagaagcagatcattattgagcctgtcttcgcggagttc
atccagcaggtattctttcttggtacacctgtgtatggcctaggttctgcagctgtgtct
tccactcctacactgtccttcctccctattatctcgggtggtgacttcctcgtccatcat
gcaattgcgcttggccttcatacaaccgtccttgtactcattaagggtgcacttgactcc
cagggttcttatttgttccccgataagcagtctttcggttatggcttcgcgtgcgatggt
cctggtcgtggtggtacttgtgatatctctacatgggattccttctaccttgcgttcttc
tgggttaacaatacagtggcctggtttacctactacttccactggaaggtgttgtccttg
tggcagtcctctacagctgtctccgatgaggactccctttacctcatgggttggttcagg
gattatctatggcagaactgtgcggctctcctttctggttatgactctcttggttctaat
gacctcgctgtttgggcatgggctttcctacttgcgcatcttgcatgggcaacaggtttc
atgttccttatttcttggcgtggttactggcaagagttgatcgatactgtgatctacatg
catcttaaggcacaggcacgtttcatcggtctagctgcagatgttgtaactcctgttgca
ctttctattgtacaggcacgtttcatcggtctagctcattatgttgctggtttcattctt
acctaccatgcattcgtggtcggtgctacctcttagtgaatcaaacaaaggttatcaaaa
cgtacaaaggatacgtaaccctagagaatagacaatcgagagaagtaattaatagaggac
aaatgttgtctgacaacagacatcctcgatgttttaaacattctggtcaaactagtcaat
ttgggtgcgagtttggaatctcagctcgattctcataggagtgagaccatgagacaaatg
aaaggacgaggtagaaggtattaagagatatgtgagactcggatctcgcaatactgcaga
caaaggaacgactacgattaatgatgaaacgacactaagaagtcctcattaggaggcaat
agataagatgaaacgtatctcggggatgcgcctaggttaggctaagaaagcatcaaacag
atataaccgctgagcaggtcaacaagtggttaatcctgatctaaggatgattacgacctg
cggaaaggtggttacaatacctcatacctgtatgactgatcggtgctttaatcacacctt
gcaagttgccaattacattgagtaggcatcttaaccaatcttgcagggtttacaccgcag
tctaaggtagaaaggtcaacaatcaggtcatgtggcccagaaaccacgctggtaacctga
gaccctacctcccttcggggatcctatcaaatggtctgtgtattcagtccccgtcttacg
gagtgcttgtggcggtggagtggcaggggtaggcaagtagtcgagtggtgagctgtaatg
gtgcatccgcgttccttgggtgcctcggcagaagacgaactctcgttagtgaggccagcg
taaacctttttccatatctattatgacaagccttattcgctctaactcctggggttcttt
cgttcaaacaatcacttcttcctctaaccgtctttatatcggttggttcggtctcctcgt
attcccacttctctcccttgctaccgtagcttatatcactgctttcttccttgctcctgc
agtcgatattgatggtatccgtgagccagttgcaggttcccttatctatggtaacaacat
catctctggtgctgttattccttcttctaacgcaatcggtgtccatttctatcctctctg
ggaatcccttggtcttgatgaatggctctacaacggtggtacttatcagttcgttgtgtt
ccacttcttcctcggtgtctgcggttggatgggtcgtgaatgggaattctcctatcgtct
cggtatgcgtccatggatcttcgtagcattctccgctccaattgcggcagcagctgcagt
gttcattatttacccaatcggtcagggttccttctccgatggtatgccacttggtatcca
gggtactttcaacttcatgcttgtcttccaagctgagcacaagatcctcatgcatccttt
ccacattcttggtgtagcaggtgtcttcggtggttctctcttctccgcaatgcacggttc
tcttgtatcctcttctctccttgcagagactgctggttctgagtcccttaacaacggtta
cgtattcggtcaagaggatgagacttattccatctctgcagcacacgcatatttcggtcg
tcttatcttccagtatgcttccttcaacaactcccgctctcttcacttcttccttgcagc
ttggcctgtaattggtatctggatcacctctcttggtgttgctactatggcattcaacct
taacggtttcaacttcaaccagtctattcttgacgaatctggtcactacattaactcttg
ggctgatatcctcaaccgtgctgatcttggtatcgaggtaatgcacgagcgcaacgctca
taacttccctcttgatcttgcatagaatcaacccctttatccctcgaacgattagttagg
acgactaggctttctgattccttatttgaacgactcgacgatgatgtaatattatcactt
agtacgatggctagtaataatgcacgaaggcgaacgactatgtaatgttattaagaacga
ttagattaccttccttattaataagaactcgaatgatgtattaaaactcacagtaggccc
ttcgggcgcttttcgaacgacgtattgaatctggtaattaataatgcctacctacctaag
tagagatcgttgtggcgacgtattaataccctggtaaacaggccctctaagatgctagaa
tgagtctactccgcttggaggtatctcttctttggacgattacgaccccctttaacacgc
tctagagttccctactggacagagcgaaacacctctattgtcgaatgtgggcaatggcat
tagttgtaccttcttggattaccgcgaattccctatatggatgtagctgaaaaggtggcc
tagtgtttttttctttttcatcattacaagcctatgaatcaacgttgtttgagtgtccta
ccgaaagtcaattcaacattgagtattaattactttccttattataaggtgttgacgaag
acgtctcatcaatgaaggttacagaagggtatgaaagtcaaaacaaattgatgaaagaga
ccttcgaaggatagagaagcgtagatgataccctttcataatccaggactaatcttatca
gatgaagcttgtcctcgatgttttaaacattctggtcaaactagtcaatttgggtgcgag
tttggaatctcagctcgattctcataggagatagatatgaatgatcgagagaaacaaatg
aatgaacgcttagaaggtagttggcatgttgatctggcgtggggagagcctcaaatacaa
aggaacgattaggtaatatgtagaaacgacaatgaaagacctcgagagaggcaggtaata
aagatagaaggttccatacaacacggttcaacctttctaaggtgtgttcgaagtcactga
tggaacttagagatacaattggtctcgatcataacaaccaatgccacctggaagggccag
cagtactccaggagggtagccacagtgctccaaaccggtataccggatagtatacgtcaa
gtagtaaagtaaggcttccttggttccgagttcacattgttgttctcaatgatcctggtc
gtctcatcagtgttcatctaatgcacacaggtctcatctcgggttgggctggtctaatgg
ctctctatgagctgatcgtcaccgacccttccgatcctgtgtacaaccctgtctggcgtc
aagccgactacgtcattcctcaaatggcaaagcttggtgttgtgtcttcctcttatggat
ggtccctcaccggctcttctaatccagctgtctggaccatggaggtagttgctgcgaccc
atatcctcttcagtggtctcctgatcctggctgccttctggcactgggcctattgggacc
ttgagctcttcattaatgcgtctacaggtaagcgtgtccttgatctcaacaagatctttg
gaattcatctcttcctagcatccctgacctgcttcggctttggttacgcccatctgggtg
gtatctttggtccgggtatgtgggcgtccgatgagacagctgttgcaggtgcggtacgtg
caatcacgcctaattactccattctagccctatcgccgttctctttcggtaccatcgttg
ctcatcatacagtggcaggtattatcggcgtgggtgtgggtatctggcatatctcttcca
ggccgggtgcgttcatctaccaagcggtacgaatgtattccattgagtcggtgcttgcct
cctccattatcgcggtgttcttcactgcgttgattacatcctctgcgtcctggtatggct
ccctaacacagcctgtcgagctgaacggtccgacaaggtatcattgggataatgcctatt
ttaaccaggagattgagacccaagtgcagctatcgagggcagcgggcctttcgctcaatg
cctcttatgatgaggtgcctgacaagctctatctctatgattaccttggatccaatcctg
cgaagggcggtttgttccgtgcgggtccgatcacaaagggtgatggtatcattgagaatt
gggtaggtcagcctgacttccagatcggttcgattaagcttcaagtacgtagggcgccat
cgttcttcgagacattcccggtacttctagttgataagggtggttcgttgagggcagata
ttgctttccgtcgttcctcctctcgttattcgattgagcagacgggtgttacctgcacta
tcaatggtggtgcgtatggtggatccgagctaaatactgcgccgatcgtcaagaactatg
cacgtaagtcgcagtttggttccatcttctcctttgatcgtaagactctccgttccgatg
gagtgttccgtacatctattaggggttggtacaccttctctcatgtttcccttgcgctct
tcttcttccttggacatctctggcatgctgctagggcattcttcaaggagatctggactg
gtgtatctttcaacaaggttgaggtcatcgagtacggttacaatgagaagttgggtgatg
aaggtactgcaacaaggagctttcgtagttaagtagagaatgaatgtggacgattagaac
ccttctatatgttggaggaagtctaccttgaacggccattattggtacctccgtgtacca
ctccggtatcagttaggttatgaaaggcttttcggcaacgcaacaaccatctgtatagag
atgtttccttattaattaaggtctatacactagtatttatgatgggaccctttgtcgccc
ctttttgggaccatttgtagactataattagaccttctttgagtgtcctaccgaaagtct
ctttcaacaaggtacggagtaagcgtagagagcgatgtgatcaaagacgatcgaaggata
acgaagggtatggatctctccttcaataacctaggacaaatgttgtctgacaacagacat
cctcgatgttttaaacattctggtcaaactagtcaatttgggtgcgagtttggaatctca
gctcgattctcataggagatagatatgaatgatcgagagaaacaaatgatgaacgaggta
aagaacgatgaatcatagttaagacgtggatctggcgagtctgcaatgggctcagaggcg
tcaaacaggaacgtaggtaatagaattgaatgataattgatgaaacgacactaatagaga
tgaataaagatgaaagcataccttcaatacggtacatcccttcaagggagtgttcgaagt
cactgacgtattgcgagcaggttggaagtacctcaataaagctctatacgctgtaagacg
tccgccctagtggctacaaaagactatcctgcagcacctaattctacatagttgcggtag
tcggtactcctcttcttcctaatggttgaaggccacgtatctctgatgaactacggactc
ctctaatcttcaaaagtggtcaatgatgttagttgtattccctttatgggcaccacgtgt
accccctttgtaagggtgatttggggtaagacctttggtacgaggccaagtaagcctgga
tgggctcttgtgggcgaccttagggtctgtcatccggagtggttgccggtcccctgaaat
agcgatcgttggattcaatcgtgttcctgcctaatgttacctcccggtattagatggcaa
tcaagaatgttcatcggaagccactggagtctggctatctactcctttcttggtggagtt
tcttgtggaagttggggctaagacctcagaaggtgatatctcgtcctctgtgtccctatg
ttggaatatatgatgtcttccctccctgataaggcaatctattaccttcggtatgataga
ttataacgacagtggttgttaactctgtattagctcgaacccttcaaggttcacgttatg
cctggtggtccggtaatgctcgtttcatcgagttgtccggtaagttcctcggtgcacatg
tggcacacgcgggtctcatcatgttttgggcaggtgcaatgtgcctcttcgaggttgcgc
accatgttccggacagggcattgtacgatcaaggttttatccttctacctcacctagcta
ctcttggctttggtgtaggagcaggtggtgagatcatttcccttcacgagtacttcgtca
ttggtgttctacacatgatggcggcactggtgctcggcctgggtggcatctaccacgctg
ttttcggacctgagaagctagaggagtctgcgtctgctaactccaccctcttcgccttca
acttcaaggataggttccgtgttacttgtattcttggtgcacaccttgtcgccctcggta
tcgcttccctactcgtcgtgtatcttggccttacaaatggtctttatgatgcgtttgcgc
cgggtggtggtgatgtccgtgtggtaaagcaggtaactacctctgcgtatgttattggat
cttaccttattaaggccccatttggtggtcaaggttggattatctccattaacaatctag
aggacttccttggaggtcagcttgtagttggcttcggttgtattctcggtggtatctggc
atatcctttccactcctcagcctatcttcgtacgtggtttcacctattctggtgaggcat
accttggttactctcttgctgcactcggcacaatgggtctaattgctgctgtctatgtct
ggtacaatgtgaccgcttacccatctgaggtatatggtccatccggtatggaggcatctc
agtcccaggctttcacattccttgttagggatcagaagctaggtgcaaagattgcgtctg
cagtgggtccaactggtcttgcgaagtacttgatgcgttctcctaccggtgagattatct
tcggtggagagaccatgcgtttttggtctgcatctacaggttggcttcaaggtttccgtg
atgcaaagggtttcgatgttaacaagttccgctatgatattcagacatggcaagagcgac
gtgctgctgactttatgacacatgcacctattggttctcttaattccgtcggtggcattc
caactgagattaacgcgattaattacgtgtctccacgttcttggctcgtctcctctcatt
ggttccttggtttctccctctttgtaggtcactggtggcattctgctcgtgcaagggcag
ctgcggtgtatattgaactcggtctatctaggctttacgaaccagccctctatatgaggc
caattgattaagtcaaaggtgttaggaacgataaatggtgctggaacacgggtaaatggt
aatcaatcaaaggatatgaaagtcaaaacaatataatgaaagggacgaagaaaggttatc
aaaacgtacgaaggataacgaagggtatggatctctccttcaataacctaggacaaatgt
tgtctgacaacagatctaatggtctttttaaacattactggtcaaactagtcaatttggg
tgcgagtttggaatctcagctcgattctcatagggagatgaatgaaattaacgagaagaa
tgaatgatgaacgatgagacaaggacgaagtaatatgtagaaacgacaacttataagaga
taacaacttggaataggcctagttacgactggtcatgattaaacgaacctcctggtcggg
tataaacaccagttagccgaagttgccttatgtgcaatggtatctagaattcggtgcctg
gctattaaagaaccctcgtaggagggcgaatatgaactgctgcctcgatggaatatcaga
tgcaagaactccaatgtgagttaagatgcccattcagcgtccttaggtaaatgcctcaaa
gtcatgggattactcttctctctattattgaatgaaatacagttcccgtgttctttccca
aggtaacatccttgttcagtccctccgcctcatggatgattggctcaagcgtgaccgttt
cgtcttcattggctggtccggccttctcctcttccctactgcgtatcttgcagtcggcgg
ttggttcaccggtacaaccttctgtacctcgtggtttacccacggtcttgcgtcctctta
tctagagggttgtaacttcctcaccgctgcggtttctactccagctaactctatgggtca
ctctcttctccttctttggggtccagaggcacgtggttcccttaccgcctggttccaact
tggtggtctttggaactttgttgcattccatggtcttgtaggtgtgattggtttctccct
tcgtcagttcgagattgcttcccttattcgtatccgtccgtacaacgcaattgcgttctc
gggtcctattgcggtctacgtctccgtcttccttgtctaccctcttggtcagtcctcttg
gttcttcgctccttcctttggtgttgcggcgatcttccgtttccttctcttcattcaggg
tttccacaacttcactaacaatccattccatatgatgggtgtcgctggtatccttggtgc
tgcgctcctatctgcgattcacggtgcgacagtggtaaacactatttatgaagatggtaa
cgcgtacactaccttcagggcgttctctccatctcagccagaggagacatatgcgatggt
cactgcgaaccgttcctggtcccaggtgttcggtgtagcattctctaacaagcgttggct
tcacttcttcctcctctttgtaccagttgctggtatgtggacttccgcgatcggtattgt
cggcctcgccttcaacctcagggcatatgatttcatttcccaggagcttaaggcagctga
agatccagagttcgagaccttctacactaagaaccttcttcttaacgagggtattcgtct
ttggactgcaatccaggatcagcctcatgagaacttcaagttccctgaagaggtccttcc
acgtggtaacgcactctaattaactaaatgtattggatagccccttctaataagtggctt
cgttcgccttacaggcatgcagtctagataaccatggtggtttcgatgacgttaaacatt
ctagcctcgtacccttctaatgagtactcgtgaaaggccttttcttgacatcctccaaga
taggaggtattggctaatccatgctatcactatcccatctttgttcctcgccggcgctat
ctttgtcctttctggactcgcgtataaggtattcggcgtaccaaagtcctatcagtattt
ctctaatgagcgtaagcaaatcttcattatcaatgagaggttctctgctaagagtgagct
tgaagatatctaatccgcaccggtctccgtttatccagggccttgtttgtaggctcgatg
gttcgatccactacagacctcatcacatcctcgattccactcccgccttcggttccgact
aaggtagcgtggatgacacgtgagatggtttcacgattgtccacacgtagaactcagctt
tctcgactgattcgaatgtcgcttaatacagcgtctcgtaagtcggtgtatcgttatggt
tcgtatgacaggttctccctcaattccttaaatgcttagaacttgggttaccttctgtgt
cagccttattgtctgcctctttattgccggtttcgcatctaatgaccttgcaaccactcc
ttctaactctcttgattaacttaacgactaggcaaagaacgatgatacaaatgcatgaag
gtagaatctaatgtcaaacaaaggttatcaaaacgtacaaaggataacgaaggtatggat
ctctccttcaataacctaggacaaatgttgtctgacaacagacatcctgatgttttaaac
attctggtcaaactagtcaatttgggtgcgagtttggaatctcagctcgattctcatagg
gagatgaatgaaattaacgagaagaatgaatgatgaacgatgagacaaggacgaagtaat
atgtagaaacgacaatgaaagacctcgagagaggcaggtaataaagatagaaggttccat
acaacacggttcaacctttctaaggtgtgttcgaagtcactgatggaacttagagataca
attggtctcgatcataacaatcaatgccacctggtaggccagaagtataccaggaacccc
tcacacctgatcgttagccctcattaatttcgtgggcttcatctacgactggtgcgaaga
gcgtcttgagttgcagtctattgcagacgatatcctctctaagttcgttccttctcatgt
taacatcttctattgcttcggcggtatcgtgttgacatgtttcattatccaagcggcaac
tggttttgccatgactctctactacaggcctaacgtggttgaggcactctcgagtgtcac
gtatatcacaaatgaggtgtcattcggttggttggttcgatccatccaccgtacctcttc
tggcttgatggtcctcgtcctacttcttcacgttagtcgtgtttatctgactgcgggttt
taagaagccaagggaactcacatggatctccggcgttatcctagccatctgtactgtgtc
cttcggggttacaggttactccctaccatgggatcaggttggctactgggcgtgcaagat
cgtaactgcgactcctgaggctttgaataacgtgttcccttcgttgggtaccgtgtttgt
aaccctactcgtgggtggtacgtccgtgggtcaaccaacacttacaaggttctatcaggc
tcacacctttatccttccgttggtaactctcgcccttctccttactcatttcctaatgat
tcgtaagcagggtatttctggtccactataaacttctattctatttgaaagggaactatt
ctcccgaggcattattagtgacactaacaagagtacttgtactatctcgaactacgctgc
tgcctttacaggtgagatcttccaatgcgacacaactgagtccttctcgactgatgtcgt
atacggccttgtggtctctgtgacctctacaccttcctcttcggtaaccgtaggtggcct
attgctcaatcctaaggtaggtacttcggctggtactctgatcagtggaacttactccct
agcctctctttaccttggtcgctattcgtcttcttgctttatggaaccaactggtggtct
cattgtaagctctggcaccaagtcctccgttgaatgcgacatggcctggatgcttgaaac
tcctgctccgtccattgtgtctcgtcagtctgtctgcgaaccactcgctactggtatcgt
atcaatcgatgcaatgattccaattggtcgaggtcagcgtgaactaattattggtgatcg
tcagaccggtaagacctctatttgcctcgataccatcgttaaccttaagtacgagaaggt
tctatctgtctatgtccctgtgggtcagaaggctgcctctgttcttgatgcttatcagca
gcttgtgaagagggacgtctatcaggcacttgcgattgtaatggcttctgcgtctacatc
ggctgtcatgcagtatctctctgtttatgcaggtacagcacttgctgagttcttcatgta
caacctgtctcttccagtgttcattgcgtatgatgatctggcaaagcaggcctccgcgta
tcgtgagatttctctcttgcttcgtcgtccacctggtcgtgaggcattccctggtgatat
cttctatgttcactcccgacttctagaaaggagtgcgaagcttaactacgcatgtggttc
tggttcgatcaccgcgttcccgattgttgaaacacttgcacaagatgtctctgcattcat
tcctactaaccttatctccattactgatggtcagttgttcctatctaccgatctctttaa
ccaaggtattaagcctgcgattgacgtaggtatctcggttacacgtgtcggttctgcggc
acaacaggaccagatgaagatggttgcaggtcgacttaagcttactcttgcacagttcgt
tgagttggaggcgttctctcagtttgcctctgatctcggtgaagacacagcgagggctct
agctaatggtaggaggattcgtgaggttcttaagcaggatgttgcatctccaatgtctat
tccacagcaatgcgcagtactatcgcttgcaggttctggtgtattggcgaggattccatc
tgactctcttgtgaaggtcttcttgggttatttccttagcctaccgtcttggtgttttct
atatgtgtccactaaggtacttgcggttgcgcttattgattatgttgtctctaagtagtt
ctgtataggttgtggctgaacggaggttaatggtaatataattaaataaaagaaagagac
aatcgaaggataacgaagggtatggatctctccttcaataacctaggacaaatgttgtct
gacaacagacatcctcgatgttttaaacgttctggtcaaactagtcaatttgggtgcgag
tttggaatctcagctcgattctcataggagtgagacgatgagacaaatgaaaggacgagg
tagaaggtattaagagatatgtgagactcggatctcgcaatactgcagacaaaggaacga
ctacgattaatgatgaaacgacactaagaagtcctcattaggaggcaagtaataaagatg
aacattccgactcattgtcgaaggcctcttggttaggctctcagacaggtgaccgtgcca
ctgagcatgttatcatcccgcaaacaggggtgagtgttaccttgaagagataccagcgct
ctatctggttcggtagctgttgactcctcttctcctcttttggttaaggccacgtcatca
acaaggctgcttgaactcctcactagttaatgtggtcactaacggtgttgtattgtcaac
cacgagtactgttggtatgtcttcggacatataatggctaacaggactatcttcctttct
aatatcggttactgtagtggtatctatctcctttgacaaagggccacgatgcctgtacct
tcgggaactacaaataccctcttgcgttcgaatgtggtcaatggggcaagagtacatggg
tacctattcggtatcttaccacgtctatatctgttcggcagtgattcctatctctcttcc
ttgcgatgaggccacggtatcttggttcctaattggaactactgtttagaaccctcatct
atcgaaagcggtcaatgatgatgttgtattgccttttggcacccgtttaccgcgatccac
tgcattggcgctgttgatacacccagatgatatctcctctttcccttcaggacatattgg
tcttccctcgtctgttcatcagttgccccaccagctgacctgatacctctgtcccttttg
gattaatggttgttcgtcttccttatgtcaaaggatcgattctatgctctgcgctagcta
agggctgcggtcataactactatggtgaacctgcgtggcctaacgacattctctacatct
tccctgtagtcatcctgggtaccatctccttctctcttggccttggcgtcattgagaacc
aggcgattggtgagccagctaacccgtttgcaactcctcttgagatcctccctgaatggt
acttcttccctaccttcaacttgcttcgtatccttccagacaagcttgtgggagtcttgt
cccttgcatccgtgccagtgatcctcgtgcttactgcgttcattgagaacattaaccgct
atcagaacccttttaggcgtcctgtggcatctttggtttatctcacatcgacctgttatg
cgttgtggctaggttacggttccgtacttggtatctctgaggcactcccattcgtgtaat
gctacttaacctcctttacctcaacaagtacttcggtgcaaaagggtctaggaaggtggc
tgcctatctatcgcttggagacgttccacctatcctctttctagagaaggtgatcttgtc
taccaggatcagtgcgtccctcttgaactactcatggaagcaacgtaggaggggatctaa
tctcacactgtctaacatggcctcgccagtcttcactaagaccaaatccctcaataagct
gtctctttccatcctcaataggtttaattaatgctgtctcgtctacctcagagtgcgagg
gttgcatggactaggctcaatcgtattaaggttacctcttcgggtacctttggcctcaat
atcaactcgggcttcaccattggtgcactgcgctttcaccgtgatctctcccttctcgcc
ctcaagcgatcaaagggtttcacagcctctaaagcatccgctaaggctcttcagcgtgcc
cgttatcgtgccatttctacgttgtctgcctttccacagtccatctcccttgtcacgagt
tgctaccacaagcatcaggcctgtgtgcagttgttcccgtatatctatcttacccaggct
tgctctaagctaagggttgcctcaaaggtcttgcagactatctatggctccgggttcact
gcgaggtctattcttaagggttcagctagtaatgcacaattctccattctcctcagtcca
taatgaaaaggtatcgtatttgcgtacatgggtcgagtgtactcttcctaatgttggcta
ctccctctgtaaaggagactgccccttcaaccgcaacgagggcaatggttcttggtggac
ctgacgtaccggatagttacttctttaaggcgaactcatctttgtttagccatggtgtta
actattcccacaacgtagtctatcgtcaagtgaagggactgctgtcaaggtcatcaatgc
agtaacctaattaacaaggtcaataaattaagtaaggtaatcaatcaaaggatatgaaag
tcaaaacaatataatgaaagggacgaagaaaggttatcaaaacgtacgaaggttaacgaa
ccctaatgaagacaacatcgatacgtctctctaactgaggactaatcttatcagatgaag
cttgtcctcgatgttttaaacattctggtcaaactagtcaatttgggtgcgagtttggaa
tctcagctcgattctcataggagatagatatgaatgatcgagagaaacaaatgatgaacg
aggtaaagaacgatgaatcatagttaagacgtggatctggcgagtctgcaatgggctcag
aggcgtcaaacaggaacgtaggtaatagaattgaatgataattgatgaaacgacacttat
aagagagcctgatggctagtaatatgaaacctgataatccctcgaacggcctcgtaatta
agagtgttatgggtgaaggaacaattaatcaatgccacctggtaggccagaagtatacca
ggaaaggtaataatcctgagaaggagttacttgagttgataaaagcggtctcgggggtgt
gcctaaaaggtaaagaagcatcaaacaggcttagatccctacctatccggggatgttgtc
ccaactgggattgacaacggggatagggtaaccagtgtgacgaagtatgttgcactgctg
ggttacaatggctgatgataaggcgcacccgtaatcataattccgtcctcaggggcaggt
ggggtggtctttaggctgattcctgcatactcaattggtaagctcaactgaaccgtgaaa
agctgttctttgatctcttgtactggtcctgtaattgatatcgcaactgtaaacgtggac
cctgcgtcccgtgagttgtctaagtacttagtaggtaggaacctctatcaaccttcggtc
tatgactccgtctgtatctaccgtccgcttgtttctatgcgtgatggttctgtacttgcg
tcggagtgcgaagcgttcgtctgggacctattctacatggagtcgtttgtctcgatgctt
cattcggtgttcaagggtattgcacctacaccgaataaggaagcgcttgacttgatttcc
ttggaactggagtattgtgcgtcgaatgagctatccttggctctggcgtcctccggtcta
tttatcaaatcgtatgccaacgctctcatcgctgaagttcagcagattgcgtatggaggc
attcttagggcggttgcccttgctggtactgatggacttgacctcgtttcgacatatggt
catctaacctatcaacctcttgtagtccctgttggacgtgtctgccagggccgtattctt
aattgcgttggtgcgccaatggacgcatatgatgacattgttatcagtgctgcgtactct
tctgtggagtctcctgcatcggtcgtattgaatgccctctggtatggtggtactgcctcc
tcgagcccatctaagctcacaacacctctagctcattacgatcagagtttcgctaatgct
gctcctattcataaggatcaggtcggtgtccttgacattgatattacagcgcctctcttc
gaaaccggtattaaggtcgttgacgtcctaaccccttataagaaaggtggtaaggtcggc
ctattcggcggtgcgggtgtcggtaagacagtcctcattatggagttgatccgtaatctt
gcgtattctcacaatggtctctcgttgttctccggtattggtgaacgttcccgcgaggcg
aatgacctctatgtagagatgcaggagtccggtattattctcctagctgaggattcctct
aatccgtacttttccgctgagtccaaggtcgcacttgtcttcggtcagatgaatgatact
ccgggtgcgaggttccgtgttgcgaatgctgcgcttactatggcagagtacttccgtgac
gtcaatggtcaggatcttctcgtcttcatggataatatcttccgattcgttcaggctggt
tctgagctctctacccttctaggtcgtatgccgtctgcggtcggttatcagcctaccttg
gcaaccgagatgggtacacttcaagagcgaattgttcctaccttgtttggttctattacc
tcgattcaggcagtgtatgtcccagcggatgatattacagatccggctccagtagctatc
tttacacaccttgacgctattacagtactctcttgtggtcttgcggcaaagggtatctat
ccggcagtcgatccactagcgtccacatctaaggcacttacaccatcgtttgttggtgag
aagcactacaatgttgcgcagtccattatccagtgcctcaatcgttataaggagcttcag
gacctgattgctattctaggtcttgatgagctttcggagtctgatcgtctatcggtactc
cgtggtcgtaagattgagaggttcctatctcagccattctttgtcgcagaggtcttctct
cgtactcctggtaagtacgttaaggtagaggaagcgctagatggctttgatggtatcctt
acaggtcgttacgatgatcgtgcagaggctgacttttatcttcagggcgcgatgtccgat
tagttgaattatgcagttaataatattattaagaacgattacaaaggatatcacgaagga
taacgaagggtatggatctctccttcaataacctaggacaaatgttgtcaatgttgtctg
caacagatctaatggtctttttaaacattctggtcaaactagtcaatttgggtgcgagtt
tggaatctcagctcgattctcatagggagatgaatgaaattaacgagaagaatgaatgat
gaacgatgagacaaggacgaagtaatatgtagaaacgacaacaacaaggtaataaagatg
caaaggagcgcgctaccacgcgaaacaagccattaggcagttctcctatcccctccgaac
gaataccttttagtaagagggtgaaacagtgacacaaagccggtgaggccgtcacgcgta
cttcataccacatgagtgatgagtactgttaaacatacccaggcgtgagccaacaatgca
aagaaccctgagaagggagtgaaatagaacttgcaacaattctgcttaatctaacgagca
ctgcttgtggaagaaagcgagaacaaatcagaagatagactagtggtctgtcctgagtcc
gaatgcctatgatctaaccctggaaaggctgcactctttatgagtttcaaggccgatgtg
aggagttattcgaaactgtcactggatctggggttggggctaaatgtcaatcgtatagct
taatatctggttgcgttcgaaagatctatagcaatagacaagaagtagacccgcttcctc
ctttagaaggtgcgtagatcgctgtgggcaacataatgtattaacggtcaaattgtagga
acctgtaagtgcattccacagtgagaaggtcggtgtggtcccttaggggataccctgatc
agtaaatcccattcaagattaagttcgttgctaatggttaagtaggaccgaataggtccg
aaggtaaaacttgtcactgcgctgcactgaaagaaggttcaccgttaagtcttcggtggc
catcgaaacctctcgaggatatctttggcttcgtaaaaacaagcaaacgttagtcggagt
tccatctctgccccctttgattagggccccttctggggaacgagtcgcccacataacaac
tggtatcgacaatgttcattcaatggctgcgtcatgaaggttccaggtagtgtctctatt
cggttaggatgggtataaactttatctaacaagagggcaacaacccctaggctgtactaa
ggcgttccatacgcattgagtgcttagctgccgtcggtgctttaatcacaccttacaagt
cgcattagcagtatgcatcttcttacgagtgtccaccaacttataaggtttacaccgcgg
tagtctacattctcagtgaatgcgtagccgacgtacgccaccttggtagaacgccgtacc
cttcctgtgcctttggcagggataaaagggtagtgatactgttctcttgagtagctcagg
gtcaccagaaagacccgcgttaatccaccttggttattccgctgtccgacatgaataggg
gatgcaacgcctaacttccttgtaatacatggtaacgaagggccctcacgtatgattcct
gactccatacactttctaccttcgggtaattggtccaagtactgcctttgccttctggca
cgtaggcatgttgtcttctaacacaggctgggctcaataatgaaacgtacatggctaact
ggcgtaatgaatttgacaaccgagttatgaaacctagggataataatcgtgttcatcaag
cgactgtttaacaaaaacacaggtgtaggttacgacgatctttggctctgcgccgacatg
tgatcagtgcttcaatagagtaaacatcggcggtaactgtaaccgtccaaaggtagcgaa
attccttgtcagctaaatactgacctgcatgaaacatagaacgactagatgggtgtctta
cgcaagtttaatggtgaaatgacactggacgtgaagatgcgttcgttgggaacatgacaa
gaagaccctcaggagctttatacgcaaactagcggtactgtgatctgtttcggctacggt
ggtatacctctgttgccatgcagcatcactttaccattcaatcaggtgaggttccgttag
acggtttgattggggcgatcaccttctttactcaacgagaggttaacaaaggatggcaaa
cccgtcatgaaagcggtactacacgtagaaaggtagaaccaatcctgagagctagaagtt
attcaatctaggcacaatagctgtcttactgatcttgaaagcaacttaaaggataaaagt
tacccaagggataacaggcttaatgggaacaagagttcttatcgacttcccgtcttggca
cctcgatgtcggcttaccttttccatgagaggcacaaggctcaagggtggaggtgctcac
tccattctaaggtacacgagctgggttcagaacgatgtaaatcagtttggtctatatcta
ttccctgccatttattggcatatacagctggggtcacggtatctagtacgcaaggaccga
tacatagctagctccccaataacgcctagttacacggttatcactgttcgaagataagtg
aaagtaaggctctcggctgcatacccgactgggtggctggtcataggaacgattagttag
ttaaatggtgttcaatctaaggtaataatattaataagaacggtaaacaaaggttatcaa
aacgtacaaaggataacgaagggtatgaatataaataacagcgctgagcgttgatgaaga
agactttcgaaggttaacaaaccgtagatgataccctttcataatccaggactaatctta
tcagatgaagcttgtcctcgatgttttaaacattctggtcaaactagtcaatttgggtgc
gagtttggaatctcagctcgattctcataggagatagatatgaatgaatctgagagaaac
aaatgaatgaacgcttaggcctctagtaaagaaaggaaatcaatgttaagaacgtggatc
tagcagttctacacaaggctcagaagcctccagtaagaatgtagaataagaattcaggac
tctaataaagttagttatgtcgttcataccgacagggtataggtttaaatcctatgtcca
cttctatatatttatactaaggcaatcctcggttaacggcaacgctcgtgatgcaaataa
catatactaatgggacgctgttcccatgtaatagtgagtaatgcgatccataaagaaatt
gaaacaatctgtaagataagtcgcgtacctccccattcggggactcaaaggaacgcacat
cagtacaatcaacatggttcgtcttattaggcactaccaattggttgcaatgatgggtac
ttaggcttaacggctctatagcacgctggatctgaaatacgaccaggaccacatagtggg
atgtagtgggtaatattccgcaattcactaatgtcttcggacagtgagacggagttacat
cacgtgtgggaagatgtctatgacactctccaccctctagtcacgatacaagatgtgcca
gcagtcgcggtaatacatctgtggcaagcgttgtgtaacgttattcgatgtaaagcaggc
ttaggcatcaatccctctatctctacgagaccttcatgggctcttcaagggagcttatag
ctgatgagttaataaacaattggagctggaagacatgagaaggtgcatatgaagcctgtg
ggtaatatagtgtattaacggtcaaattgtaggaacctgtaagtgcattccacagtgtgg
aaggttggtgtcctatcgggaccctggcgtagcgataatgcaaatccctattcacattta
ggttaagtaggtcttagcgggctgaaggtaaaactgggtcaatgcatacgttatcttgta
cagatcatgaatagacagtcggtgatggctcgagtccctggcaatgtctcaaaggtgggt
taagcgatcattcccatggattaatatgatgtgctgccttggtgcctcagttgctgaaag
caccactctttggcagttgagtcaatctggttctccactctgtgaagacaacacgattcc
tcttatccctcgaacggtctaccttattggtggtactatgggactgttggtttgtagtca
ctgtctatcaggtgtgatccttccctgtattggggattgatcattagtggttacctcatc
tgcattcgtgcatctgtagaggtaatgttgctaacaatcagtagttgttggctatcaagg
accgtgttcctatgttggtactcttgtgtaccttggatcacgaactcgtattccttcttc
gtaggtacatttgtagtcctgtctaacagttctatcatctaagaccttcacgtcattacc
ctgttaggtacctcggtgcccttatcacggtattaggtctacaccttagactctcctgga
cttctgtccctcttaatacgcctaggaatgcgaaaggtaacggtggaatgtggtagaacc
ttcgtggacttccttctcggggcgtctcaggcccacgtctgaaccctgtggtagcaagct
ggattagatacccaagtagtcacagaggttaaccctggctaatcgtagactggataacaa
acgttaagattaattaggctcatcttacgagtacgcccgtcggggtgaaacttaaaggtg
ctggtggtaatttagaacaacggtggaactgatgatttaattcgatgttacgcgatacag
ctcatccacgatcccctctacagcctcgtaagaggttcttcctgcctatacggtaaggtg
ttgcatggctgtcttaaggtgatgtctcacgacataatcaccacaacccctaatcctctc
tttcgggggaggtttgatcaaggtcaagtcattatggcccatgcgtggagcgatccatca
gttacactacctggttcattctccgtcgtacaggcggtcttctgaacactaggtctacga
atgagcggttgaaatgcccctctgaagctggaatcgttagtaaccctacggttagttata
ctagggtgaataagagataagttgcattcatactgcccgtcaagcaagtaaaggaccctg
ggaatataggccttcgatggtctcccgtaaggtccgataagtgttaagtcgaaacatggt
aggttaaacggaagttgaacttggtaaaggagggaagttcccgataaacaaaaggtaatt
aaataaagaaagagacaatcaaaggatacgtaaccctagagaatagacaatcgagagaag
taattaatagaggacaaatgttgtctgacaacagacatcctcgatgttttaaacattctg
gtcaaactagtcaatttgggtgcgagtttggaatctcagctcgattctcataggagatag
atatgaatgatcgagagaaacaaatgatgaacgaggtaaagaacgatgaatcatagttaa
gacgtggatctggcgagtctgcaatgggctcagaggcgtcaaacaggaacgtaggtaata
gaattgaatgataattgatgaaacgacaatgaaagacctcagagatgaggcaaaaggtaa
cttggaaggtcattgaacatcaacacgattcctgatatgaaggagtgtagtcactgatgt
gataaagccgagttggggtgagtacctagtacgagaggatcggtacgtgtcattgtaaga
cagagtccccagttacaccgtaagggcggtcgtcactgttcgaagataagtgaaagtatg
aaggggctacattaaaggtccgtaagtagctggctcgttggtagtggttctttagagatc
cgtgtcgggctcgaagtcggttggttgagcattaataaagatgtgatgccgcaatccctt
aggtctactgcagacaggttggttgtcttagacgccttcccatctgtacccatgccttgc
tgttggcatgtgggtaatgttggtaatcgggtagttagtgcgactggcaatcgtgcattg
ataatagctaccactgtcagcatcccttcaggaatccagcttagattgcctatctgggtt
ggatggtagtgaggttccactgtatctgtggttagcgaacaaggctgtaatacgctcatg
tgtaccttggggtcctaatatggttacatcggtctctgttacctgattgactgggtaaca
tgtattcaccttcgttaagaagtaatacacgtcttcgatgcctgtttgcatgcgtactgg
tagcaatgctatcttcgaccaacaaatacaaacagttagatgttatcaatgtgggctatg
ccgatctgttgaagctgttcctgtctcctatccagggttatgaggaacgtgtccttgctt
ggttatcattattaacggctaagaatgtaatgtaaatcagtttcccttatttaatcaggc
taacgggtagccatcggttgtctcaaccacgtcttctgcaatggagtctatcttgattct
tgcgcagttatgtcatcacccgctctatctggtcactgcagtgaggtactcctcttttgg
actgcataccctcttgtctcatcaatgtggttaagttagcaagtagtaagcatccacgtc
tcctgtcccttacattggatcacaggttcctttctttaacagctctagagttccctactg
ggacagagcgaaacacctctattgtcgaatgtggtcaatggcatagttgtaccttcttgg
attaccgcgaattccctatatggatgtagctgaaaaggtggcctagtgtttttttctttt
tcatcattacaagcctatgaatcaacgttgtttgagtgtcctaccgaaagtcaattcaac
attgagtattaattactttccttattataaggtgttgacgaagacgtctcatcaatgaag
gttacagaagggtatgaaagtcaaaacaaattgatgaaagagaccttcaaaggatacgta
accctagagaatagacaatcgagagaagtaattaatagaggacaaatgttgtctgacaac
agacatcctcgatgttttaaacattctggtcaaactagtcaatttgggtgcgagtttgga
atctcagctcgattctcataggagatagatatgaatgatcgagagaacgaagagatagac
gttgaagagaagggttggcatgttgatctggcgattctccacccggttcaaagaggtagt
agagaagcgtaggtaatgaattgaatgataattgatgaaacgacactaagaagtccttaa
tagaaaggcaagaaagataacttggagactctaccgtcaatacgattcctgatatgaagg
agtgaagtcactggggtagtagttagggtggaagtctagaccctgcagtcctgtatgaac
agctgtgaacgagctgcggtctcgctggaaagctggtgctgagagccttccttcattggt
tggctggttagtgggtgggttgaaagatgccattcgttggccgacgtgtgggactgattg
ggtctgagggtttaaggtagcctggtaaaatacctaatggtctgctctgtatggggcacc
cgggatgtgctgggtagcgaggtgacgttggtcccttcgtggtctggggttctggagtaa
agggtcgtttgggctggttgctcgtattcctaggggagagcttctaagccatttgggtct
tcgtgcccatcttagctgtataccgttgcgagaggtctacctgttcctgccttcgggcaa
taaggaaggttatgaaagactatcccgtaacaatcaatgctgatgtccagtgtcattgct
gggtcgtacgctgtagtatctgaatgattccataaaggcttggattctagggagcggtca
aaggctcccgacttatgcgttatcacgtactttccttaattgcatgagcacatacgtagt
tagctaacaggctgtaatacctatgtatctgttgggcactcccgtgtctaacgttggtta
atcctgcgtccttgttgatcaagtgtagtaatactactgagatcttcatcaatatgcctc
ttggcacaacacgcattctatttataagaactcacaaatgtgaataacacttcttcaatt
gaatgatcttcactgtccacttggatataatgttcctctgtaatggagacctctgagatt
gtatcaaagagtaagacatgccttagagatcaaggtagagttagaactgatgtaatatta
taaagaacggttagattagtttccttattatgagaactcgagaattgtgtttgaaagaca
gcactaaggcccttcgggcgcattcaagagatcgagtaataatgaatgtctttagtaaga
atgtaatgtggttatcacctttgtctttggcggggttgatcgtaaatcctttgacagctc
ttcggagcgactcctctcatatctctaatgtggtcactgagtatgttgtatgccttctgg
cactaccacgaaccttcctaatgggattgtactcagggaggaccctttgtcgcccctttt
tgggaccatttgaagcctatgaatcaacgttgtttgagtgtcctaccgaaagtcaattca
acattgagtattaattactttccttattataaggtgttgacgaagacgtctcatcaatga
aggttacagaagggtatgaaagtcaaaacaaattgatgaaagagaccttcgaaggataca
caagggtatgaatctcccttcaacatcctaggactaatcttatcagatgaagcttgtcct
cgatgttttaaacattctggtcaaactagtcaatttgggtgcgagtttggaatctcagct
cgattctcataggagtgagaataaaattgacgagaacgaagacagaatgacgttgaagag
gacgattagtagagttgagatgcagatctcacaagtttgcactaaggactagagcctcaa
agacaaacgtagaacgatggatcaatgtagaaacgacaatgaaagacctcaataagaggc
aaatgataacttggaaggtgcgtagatacctgtggactaaaatgtattaacggtcaaatt
gtaggaacctgtaagtgcattccataaggttgaaggtcggtgtcaagagccgtaaggctg
accctgatctagcatacaccattcaagattaagttcgttgctaatggttaagtagggctt
aactgtccgaaggtaaagctgtgtcactgcgcttgcacctagtctcgagagagatgcctg
ccttaagatggccaacatggttagagaacatcaagaggtggtaggtggttcggatctcca
taggtggatcagagcctgatggttgggtactctgtgctcttctagatggcaatgtgagac
cgagttccctcatcgatatcagtctgactggttaagagggtacaatggagtacgtggagt
gcctatcctcgaacgccttctggctagcttggctggtggtatggagatgttcgcattccg
tgtaatgatgccctgttatctatcagggttgttatccgatccatgcggttgcgtatctaa
gccgtactatgaacagctgcgaacaacgagcggagtcgaacgtccttcgtctaagacatc
gtagtcctttcagtagttgcgattgtttccctaggtgctggtgtccatgttgggtaatgt
tatctcgactcactgagtagcattcattcgaagatgacgttgtgtttgagaaagcacagt
aggtgtactcacgagagctgtaataagctgtattaatcgcttaccttacggagcgatgtt
gagtactatctttggtattctatcaggtgttgattgctcctggcatgacacgcattcgat
aacacttcttcaattgtacttacgagtgcagtaatgcagtatcaatcgccttgcgatgtt
aagtaccctcgtctacagtcacgtaccttggttattgtgatcgtctatgtgaacataccc
tggttagctaacaggctgtaatacctacgtatcaagatgaggtaatattgttaagacgac
tagctctgtttccttattatgagaactcgaagcgtggttattaaaacaccactagggccc
ttcgggcgtatttcgagacgggtaataatgaacctgtccatcactcttagtggttatctc
cctcgggattgatgccatgcctacacccgttcctgtatcggtgcgtatcgaagagctata
ggtaacacggttctgtccgtagtccctgactaagatcggtgatgtctcggtatccctgat
tcgcaatggagatctatcttggtctcttgagcaacggctagtatttaattagaaagccaa
cacctttaatggttgaaaggtatcttcttgcctagtacaccatggtttgtctcccacccc
tctgtggttatctgccacgtcccttgtctcattgatggctggttcaatataacgtaacca
attaatccatctcttgagcacaggtcgtactctttccttattaataggacattgtacact
ctcttgtattctcggatgcaaccctttacgcacaaatttttagtcgagtataacttatcg
agactagtgtattagcttagtttccttacgagagctgttgatcaaggtagtaatattata
atgaattgaagctggactgtagttaattggtaatcaaacaaaggataattaaacgtacga
aggataacgaaccctatggaagacaacaatcgaaagaaggatacggaaaggtatgaaagt
caaaacaacattatgaaagaggagcaagaaaggttatcaaaacgtacgaaggatacgtaa
ccctagagaatagacaatcgagagaagtaattaatagaggacaaatgttgtctgacaaca
gacatcctcgatgttttaaacattctggtcaaactagtcaatttgggtgcgagtttggaa
tctcagctcgattctcataggagatagatatgaatgatcgagagaaacaaatgatgaacg
cttagtaggtagttggcatgttgatctggcgagtatccacaaggctcaaatgcctccaac
gagaacgttgaacttagaatgaatgataattgatgaaacgacactaaatagagaagccga
aaggctaacaagatgaagactcaccatcaacacgattccacattgtggtttgaagtcact
ggggtgaagttggcagaaagcctgagttaataaaagaaaggtggttgtcggtgcattaat
cacagccttgtaagtagccctgaatgaggggcatcttgaatcattcgattgaacttgctt
ggctctcaccgcagtcccttaaaggtggtaaggtagcctttaataagtaccctgtggttc
ggctccaggttgatcgtccgtgcctcgttatcgaggataagctaggatgggagacctatc
tctgcctctttgttgggtaagtaagatggagtagcggtctgtgcgccttctaagcttagt
tggtatggagaagctgtagttgccctggttattcggggtagttgcatcgggtgatatcga
tctcttcgacttcatagagttccgtgtatagatgtctagcgatccaggcagttgcgtatc
aatcgccttcctacccggcgatgtcagtggtacgggtaacagctgtgaaagagtccgatg
gatgtcatattcggtaaggctcgacgctttgatctagttctgtgtagtggttgactcttc
atttggtagaatggccacgtcttccttgctcttccagaacacctccatctatcaatgtgg
caatgttagtggttgtatgtctgtagtacctattggtattgcatccacgtggctatcatg
cctacacccgttctaacgtatggcttaaatgccctgagttaaatctctacctgagaacgt
atctgtagtaatgaatgtctctgagatcgtatcaaggagtgtaatgtccctttgcctatc
aatgcagtccctgaaggtaattgtatctgtcgaactgccatctcgtctatggtgtatcag
aatggactcgcaaaggcgtgagttctagggagtggtgaaagattcccgtcttaacagtgc
cattagagataaggacgatggttctctttaatagctcaatgcgagtggtatgctcctctt
tggtccctctgggatagaaggccacgtatgctgtaagcttgcttgagcgcaaaccctcct
ctgtcgaatgtggtcaatggcgaggttgtatcccgttagggaattaccacgggttgcgga
tcaatcctgttatctattatagatgcattcgtcatctggttatcaacacggttctgtccg
tagtcactgagtacctttgacaagatcaggctacctataatgccacgcagctgggttcct
ctgcaacggagtctatcttaagctcttgcgcagttacctccactagtgttctttccttta
ttaatgggattgtcacacacccttagtttccttgatgggaccctcgccgcccaattttgg
gaccatttgaagcctatgaatcaacgttgtttgagtgtcctaccgaaagtctctttcaac
attgagtattaattactttccttcctttatggatataaggtgaaggttacagaagggtat
gaaagtcaaaacagctaaaacagtgttgaatcaaagacttcgaaggataacgaagggtat
gatcgtctccttcaatataattaacagcgctgagcgttgatgaagaagactttcgaaggt
taacaaagcgtagagaatagacaatcgagagaagtaattaatagaggacaaatgttgtct
gacaacagacatcctcgatgttttaaacattctggtcaaactagtcaatttgggtgcgag
tttggaatctcagctcgattctcataggagtgagacgatgaaacataagaagaagcgaag
aaggattgggtcaggatctcgcaatgatcgagaggccgcaaacaaggacgaagtaatatg
tagaaacgacaacaatggtcttaggaccgagatagataacttggaaaggtgcgtagatac
ctgtggactaaaatgtattaacggtcaaattgtaggaacctgtaagtgcattccataagg
ttgaaggtcggtgtcaagagccgtaaggctgaccctgatctagcatacaccattcaagat
taagttcgttgctaatggttaagtagggcttaactgtccgaaggtaaagctgtgtcactg
cgcttgcacctagtctcgagagagatgcactgcctcgggggtggccttaaatgaaggtag
agaacatcaaacaggcggttagaaggggagctggaatggttggtcggtgcattaatcaca
ccttgcaaagtggcttacttattgagtaggcatcttaggtcgttagacccattgtaaggt
tcacaccgctggtcaggaaagggactcttggttctctggcctatttggctggttggtaca
gttgcgtataaagatgcacgagtctctattagttactctgtcctcttgaatcgccttcca
acccggcgatgtcaactaatgttggttcatcttaggccgaaggctggcggaacgattaac
aactgcgagcaagtcgagggtaagcgagtgggtgtcgaacatccatctcttcgatgagta
cttcattgtacaagtctgtacctctgtgtccatctggatatgttggtataccctcgtcta
tagtccatggtggatgcctcatctggctaacgggtacctgccttgtgcgtggacctaata
atgccactcctcttagtggttatctgccacgttccctgagtttaatctctaagaacacaa
gaggagaatgatggttgtcttggttagctatcgtccagtgtcaacgcgtgcgtacttacg
agagctgtaataagctgtattaatcgcttaccttacggagcgatgttgagtacttctgtg
atgagtctcagtcaccttggttgttggttagctaacaaagctgtaatcctgtctatcata
tgttgccttcaacgtgtctgtctatcggtcatgtctgttggatcattgttggctgtccat
gctctgagtaagaatgagatattaagacgactagctctgtttccttattatgagaactcg
aagcgtggttattaaaacaccactagggcccttcgggcgtatttcgagatcgagtaatgt
ccttaggtaataatgcacgatgtttaagccgaaggctagcggtatggttattaaccgtag
atgcgtattgtcaaggctgtaagaatgtaataatgtggtctgtaggcctatgttggccat
gttaccacnactcccggttgcggatcaatctagatgcattcatcttagcacggtaccttt
gttggtgcgtagtctctgagaatgaagaaagatctcacctggttctgctatctgatagta
gttcctacccctttgtggttatcatcagatgccaccgtatcaaagagtattaacgctgtt
tccttatttgaggggcagcattagaactgatgtatctttatttaggacggctagatctct
ttccttattattgggaacgtttgaacgatgaataccttcttacctaagtagagatcgttt
caacatgcgggtaataggtaagaccgactaagactgttgtatggttatcctgcaacgaca
ctcctgggtattatgccctcctatctcgtatccttattaggatctgtagtcgtatcgaga
gtccattgttggatccattcctaagcacaagggcttttaaacgatgattcagctttaatt
agacgggagtgatcaaggtaataatgttaatatgtaaatgaatctggaactgtagttaat
tggtaatcaaacaaaggatatgaaagtcaaaacaatattatgaaagagacattcaaagga
ttcagcaacgtaacgaaggatacggaagcgtagaacacagggttgaataacccaggacaa
atgttgtctgacaacagatctaatggtctttttaaacattctggtcaaactagtcaattt
gggtgcgagtttggaatcagctcgattctcataggtgagacgatgaaacaaagaaagaac
gaaggcgaagaaggattgggtcaggatctcgcaatgatcgagaggcgcaaacaaggacga
agtaatatgtagaaacgacaacaatggtcttaggaccgagataataaagatgaagactca
ccatcaacacgattccacattgtggtttgaagtcactggggtgaagttggcagaaagcct
gagttaataaaagaaaggtggttgtcggtgcattaatcacagccttgtaagtagccctga
atgaggggcatcttgaatcattcgattgaacttgcttggctctcaccgcagtcccttaaa
ggtggtaaggtagcctttaataagtaccctgtggttcggctcctggttgatcgttctact
gcattgaagatgggtatttatatccgttacgtcttcataggtagatctcttcggacaaag
gagtacatggtcagcggatcctcgaacgccatctcgcctagttggtatggagaagctgtc
ctgtgtatagatgccctgttatcttagagagccatgtagttgtgtatctttaggcagaag
tacaattaataactgcgaataggtcgaaggcacttagtgattagttgcattcgttcaatg
agcctaccgtcaatggtgatgcggtcaggttcatccagttaagggattgcaccgggttcc
tgttgtcttgcgatcatgcataccttgtcgtggaacggtatggtagtccagatggactga
tgggtcagctgcattggtcacgcattgcaacttgagtccctattggagggttggtacaga
agctcgtaccgtagaagcgtaagctggagtgtcgtgtgttaggttgcgcgggtaggtagt
actgtgttcggtgcgtatctagaaagttgtttgttgtgttctggctaactggataacaac
gtctttggtcgtaatcctttaggtagttgcgattgtgttgctccggtgatccatgagatc
cctggtaatcacgtcttctataatagttctgtgtagtggtgactcctcctttccttgttt
ggactgggccacgtcattagccttcaaaggtcactgcctgagcgtctcctcccatcatcg
aaagcggtcaatggtgtttgggtttatctgccctttcagggttactgcgtctctatctgg
ttcagcagtggtgtctatctcttctactccctattgggatcgaaggccgcaatacctatg
tcttcaaggcagctgtcgatgaactcctcgtactctaatggtcactgtgtatgttgtagg
ctatctagccacccaggatctaaggactaaccacgagtactcctgagtatcttccctatt
atcttgctcaatggagtgtagtccgccttgttgtctcaacacgttctggtcttatctaag
gcagttctgagtaacatgcattcgatttgataggcccttcgggcgccttatgaatgctac
cacttggcacgtatctctgagatcttcgtatcaaggagtatgaacgctgtttccttttta
tgaacgatgataaatcagcttggtttggtggttcgcaccatttgggttcatcccatctta
tctctacactgttgtaagacgtctaccttgccctattcaggggggttatgaaaggctatc
ctgcaacgcaacaaccatctgtatagagatgtttccttattaattagggactatacactt
agtattaatgagagggacccctttgtcgcccaattttgggaccatttgtagactatcatt
agtcgttctttgagtgtcctaccgaaagtcaattcaacagcgctgattccctattattaa
aagctcaaacaatgttgacgaagacgatcgaaggatacacaagggtatgaatctcccttc
aacatcctaggactaatcttatcagatgaagcttgtcctcgatgttttaaacattctggt
caaactagtcaatttgggtgcgagtttggaatctcagctcgattctcataggagtgagaa
taaaattgacgagaacgaagacagaatgacgttgaagaggacgattagtagagttgagat
gcagatctcacaagtttgcactaaggactagagcctcaaagacaaacgtagaacgatgga
tcaatgtagaaacgacaatgaaagacctcaataagaggcaaatgataacttggaaggtgc
gtagatacctgtggactaaaatgtattaacggtcaaattgtaggaacctgtaagtgcatt
ccataaggttgaaggtcggtgtcaagagccgtaaggctgaccctgatctagcatacacca
ttcaagattaagttcgttgctaatggttaagtagggcttaactgtccgaaggtaaagctg
tgtcactgcgcttgcacctagtctcgagagagatgcactgcctcgggggtggccttaaat
gaaggtagagaacatcaaacaggcggttagaaggggagctggaatggttggtctggtgca
ttaatcacaccttgccaagtggcttactcttgcaaagtggcttacttattgagtaggcat
cttaggtcgttagacccattgtaaggttcacaccgctggtcaggaaagggactcttggtt
cttcctcgttcttgtagaggtgtggatgcccttgtatgaggagacatctagagaactgtc
tttaggaatgtaagcctattcggtatgctgatccatattggcgatactgggtaatggtgc
ctgtttgcacgcgtactggtgggtagttattgaatagctatctgtctttgaccagcaagt
gcgagcagttagatgtcatcagtggtttatgccgtcctttgtgttcctgtctcctatcca
gggttatgaggaacttgagattgtacttacgagtgcagtaatgcagtattaatcgcttac
cttacggagcgatgttgagtacagttgtgtatctgattggatcattgttggctatttgcc
ttcaaatctaagtccaatgtcaacgtgagatacagagatgattaagattactttcctaat
tataagaaactcgaagaactgtttattaagagcagtaggcccttcgggcgtatttcgaga
tcgagtaatgatgttatcactcttagtggttatcgtgccgcgtcaatagagtaagacgat
gtccctatctataatagctcaatgcgagtggtatgctcctctttggtccctctgggatag
aaggccacgtatgctgtaagcttgcttgagcgcaaaccctcctctgtcgaatgtggtcaa
tggcgaggttgtattggctaccacgagttcatgcattctgtctttaagccgaagtcctta
ggaatgcaagttgcctatgtctgcatttcgaggtaagatgtaatgatacgttgttatcat
ccgcgtcctttaatcgaggatcagtggcaacccgtctgtccgcgtaatggtggtgtggaa
gatgtgcgctgttaaggagttacaccggcttctgttctcttcaattgtgcccatgttggc
gagtcccttctcgggatctctggtaaggtacaatctgatctcaatgatcgtagtcactga
gtcagatgcgatacaggtctattttgactgttgagcagtggctgatatttaattagagag
ctggacctaagctgtaaggctatatggtcatcgaaacaatgattgcaacgtagtctcgag
ggctataaagaagtctcctgccttcattggcaacggggctaatcattcacggtattgagt
ctttccttattaaaggctgtctcaactccgatatcacaggtcgtactctgtttccttatt
aggtaaccttgtactctcttgtattctcggatgcaaccctttacgcacaaatttttagtc
gagtataacttatcgagactagtgtattagcttagtttccttacgagagctgttgatcaa
ggtagtaatattataatgaattgaagctggactgtagttaattggtaatcaaacaaagga
taattaaacgtacgaaggataacgaaccctatggaagacaacaatcgaaagaaggatacg
gaaaggtatgaaagtcaaaacaacattatgaaagaggacgaagaaaggttatcaaaacgt
acgaaggatacacaagggtatgaatctcccttcaacatcctaggactaatcttatcagat
gaagcttgtcctcgatgttttaaacattctggtcaaactagtcaatttgggtgcgagttt
ggaatctcagctcgattctcataggagtgagaataaaattgacgagaacgaagacagaat
gacgttgaagaggacgattagtagagttgagatgcagatctcacaagtttgcactaagga
ctagagcctcaaagacaaatgtagaacgatggatcaatgtagaaacgacaatgaaagacc
tcaataagaggcaaatgataacttggaaggtgcgtagatacctgtggactaaaatgtatt
aacggtcaaattgtaggaacctgtaagtgcattccataaggttgaaggtcggtgtcaaga
gccgcaaggctgaccctgatctagcatacaccattcaagattaagtccgttgctaatggt
taagtagggcttaactgtccgaaggtaaagctgtgttactgcgcttgcacctagtctcga
aaccaactcaatacggttcaacctttctaaggtgtgttcgaagtcaatgacttggtagag
agatgcctgcccttggtgtgcctaagataggctgagagaacagcatgggtggtagatgga
ttggctccatggttgatcaacagatgggtatttctactcgtcttggtgtgaaaccgagtt
ccttcttagatattagacgatctgattgattaggaaggtacagtggagtgtacggtcagc
ggatcctcgaacgccatctggactaggtggtatggagatgttgcattccgtgtattaggg
ttgttatcgatccatgcggttgcctatcgtcatattggtccaggcggaacgattaacaac
tgcgaacatcgatctgtgtacttacgagtgctgaataagcagtatcaatcgcttccttac
gggcgatgttaagtatagttacctgtctttggtgtaatatctgggtgttgatccttcgtc
taagacatcgtagtcccttagttggacaacacggtacgtagtcactgagtaacacctttg
gtaataatgctatttatatccctcgggattgattccgcgtcaaagagtaagacagatctg
tttccttattatgagaactcgagaatggttatttaaacaccactaggcccttcgggcgca
ttcaagagatcgagtaatgatgaaagtccttggtttgtctcccaccccactgtggttatc
atcagatgccctgagtttaatctctaatgagtatcaaagaggatagaacgatgttggctc
tttatagccatttgggtcttcccatcttatctcgtatccttattaggatctgtagtcgta
ccttttggaaaggttatttagcttatcgagagtccattgttggacctccattgtagtgta
cgagggcttaaacgatgattcagctttaattagacgggagtgatcaaggtaataatgtta
atatgtaaatgaatctggaactgtagttaattgtaaacggtactggacaatctgagttaa
taaagaaaggtaaacagttagtacaaaggtatgttgctgcgttcgtatcttgcgaagcac
tctttgaggcgttatgttaactctctggggttaccgatctctttccttcctggcacagtc
cttgtgtcgtcttccagtttcctcctccgtaagcctaagtacggtctcgtcaggcttcct
ctatcaacccgtctcttccatccaatgtcggtgcaggtgaatgcattgaatcatgcggcc
ctgctgtccaactccttggtacgttccattgagggcggctgtaatccaaccattgtgttt
cagtccgtcatgggtacattgaagcgctcgaacagggtgctgggtgttaagctagagctc
cgtgcgttggtcttggctccgtttgcgaggcatagggtgtggaattatggttacggtaag
acaaacaaggcggtggcacgcattaaggatgtgggaaaggcttctttggtgacctacatg
ggtctcattagtgtcagcaccgcgatcagtagtggatagaagcctatagcgtggaatcgc
ttttctatattgccctacttctccttacacttgtggtacttgttctatgcgttgtacttc
gtgagactccgtaagatccacttgtagaggagagactaacaactaacctgcttgaatgat
gaatcaaatcgatcaaaggataacgaagggtatgaaagtcaaaacaacattatgaaagag
actaacaaaggataattaaacgtacgaaggatatcgaagggtatgaaagtcatagcagaa
taaagaacgaagtaagcactgatgttcaaagactttcgaaggttaacaaagcgtagatca
cagaggtaattatcccagcacaaatgttgtctcacaacagatctaatggtctttttaaac
attctggtcaaactagtcaatttgggtgcgagtttggaatctcagctcgattctctaggg
atgaatgaaattaacgagaagaatgaatgatgaacgatgaatgatagttggatcgagatc
tcacaagtctccactcgggactagagcctcaaagagaaggaacgaagataaatgtagaaa
cgacaacaataggtcttagggccgaagatagataagatgaaacactcctgtacaacacga
ttcccttccctcgaacggtttcctaacaatattggttactatgggactggagtgtagtca
ctgacaggagaatagagatgcgtctcgacaacaatattaaacaatgccttcctggtgggc
cagtagtacatcggggctgatccatgagctgaatgggcacataaaggcttgtgctctagg
gttgataatgcccgtctaacaatgcgatcaaactctccatgggtaatctatccgttcgga
gttacaatgggttgcgtgtctccttctgcacttactcacgagagctgtaatggctgtatt
aatcgcttaccttacggagcgatgttgagtatgagatccatcagtggttacctgtccacc
gatcttgggaatcatggatgtctgttggctatctatcttggatcaacgtgattggctgtc
ttggcagttctctctatctcaaagaagtgtaatacctaagactcacggtaatctctggaa
cggttagatctcattctcgaagaatggttatttaggcccttcgggcgtattcttagagat
cgagtatatcttagtggttatctgccacgttaacgctgtttccagctaataatgaatgta
atgtagtcttctgtcttaagcagttaccgtcctcagtctcagagctatcatcgcaaacag
atgaggttgagattaactcgagtggcagctcgttataatgttggtatctgcctataatgc
cacacatttggtcttcgtgccatcttattctacactgttgtaagacgtctaccttgaacc
ttagttggttaggttatgaaagactatcctgcaacgaccactctagtgtattagcttagt
ttccttattttaggggacgagatagcttagatctagagatcgataataatgcacgatgta
aatcagttatcccttttaaatggttagcgggtatccccaatgccatcggttcttctatct
gatagtagttccctttgtggttatcaatctcgattccacctattctaacagctcggacag
agcgaaacacctctattgtcgaatgtggtcaatggcatagttgtatcccttctgggactc
accgcgaaccttcctaatgggattgtatttggggtaggaccctcgccgcacaatttttgg
agcctttacaagcctatgaaatgtccttctttgagcctcctaccgaaagtcaattcaaca
ttgatgaaaggggctttcaaaggatagtgaagcgtagagaatagacaatccacaggagta
attaactgagagcaattgttgtctgatgaaagttatcctcgatggtcgtaaactccgggt
caatcatttatgtttggatgaaagtttgcattttctcgaaattcatataaatgacaacaa
tcgagagaacgaagatgaaggtcggggtaagaggaactgatgatctgactagcgactaga
gaagcgtagaacatagatgaagcacgattagacattgtagaagcgacaacaagcttggtt
aacaatatggaagagaacggtgacgatcaaggtagagaacagatgggctaagatataata
ttattaagagctcaaacaaagatgtcttaaacgta
