# Supplementary material for: Comparative analysis of dinoflagellate chloroplast genomes reveals rRNA and tRNA genes
Source: BMC Genomics. 2006 Nov 23;7:297. doi: 10.1186/1471-2164-7-297 (PMC1679814; doi:10.1186/1471-2164-7-297)
Supplement: Additional File 2 — A. operculatum Artemis sequence file. Plain text file containing concatenated A. operculatum minicircle sequences for viewing with Artemis a freely available genome viewer and annotation tool. [file 1471-2164-7-297-S2.dna]

>AOCAT Concatenated A.operculatum minicircle sequences
cgaaggataacgaaggctgttgaagtcacaatcgacaggagtgattaactgaggacaaat
gttgtcagacatgaggttgaccaggtcattcataggctctccggtcattttgttccatct
ctaccccagtagagaaaaatccaggtcatatcataggagatggaactgagagatcgagag
aacgaagacagaaaggaggtgaaaggtagttggcatgttgatctggcgagtcagaggcat
caaacaggaacgaaggtaatagaatgaatgataattgatgaaacgacaattgataaagat
aaataagatgaaacactccctcctgatatgaaggaagggattaattaacaaatgcctcct
ggttaggccagaagtataccaggaaaggttcgacatcgtccagccacattgttcctcaga
gcatacgatctctctcaatacagatttctctaaggcggctttcgggtctgccacaggtct
agttgcaaaagctgcatcacagaccacaactgctatctggaatctccatgcagatgcgca
tgacttctccaattcctcttacctgagtaagcaggtctttgctgctaatctagctcacat
tggtgttgtcttcatctggctcagtggcatgcatttccatggtgcgtacttctcgaacta
cttggattggctacaagatccttctattgcaccaaccgcgcagcaggtgtctaacatcgc
taatcagtcggtactgaatccaatcagggtgacatcgggtttcttcaatctttggctagc
ggagggtattacctcgacctatcaactgaaggtcatcgctgcctttggtctcattgcgtc
cgcgctttgcttccttggttcgtacttccatatgcattcgagtacttctttcacaagggt
actaaacactaagcttacctcgttgtcgactcaccatctcgtgggtctgcttggactcgg
ttcactcgcatgggcaggtcacttgattcatatcagccttcctgtcaatatcctgttgaa
tgcaggtgttgcggtgccgtctccgcattcccttctttctagtaaggcagtcgctactat
cgttgaacagctatcttttagtgcgcttacatcttcggatggttacgtgtggcaacctct
agtatactcggcgatgcatcacttcgctctagcactcgtactgatcgtaggatcggtcct
tggacccctttcgaccgcctccaacccgcttatgtctttcactgtgggtagttcttggca
tctggtactcggtgtacagcttttcgtcacaggtacagcttctgtcctttatgctcagat
gagtaatgcttatcctgtctatccttacctacttacggatcatccaacagtagtctcgct
atttgtccatcatatgtggattggtgggttcttcttggtaggtgcgttcgcgcatctttc
gatcggtttggtacgtgatacccttcctcagtccttctctgtagtccttacccagcgtga
tataattcttggtcaccttacatgggtagttgcattccttggtgttcattcctttggtct
atatgtccataatgataccatgcaggctcttggtcgtccagatgacatgttctctgataa
tgcgatctccctcttgcctgtctttgcacgttggtctacactcacccttaactctaccgg
ctctgcggtatctgtattgggtgtggagttgtcgacagcggactttatggtaacacacat
ccatgccttcaccattcataccaccgtcctcattcttgtgaagggcttcttgtatgcgcg
ttcctctcgtcttgtgaacgataagtacaagcttgacttccgttatccatgtgacggtcc
aggtaggggtggtacatgtcagatctctccatgggatcatgtattccttggcctcttctg
gatgtataactctattagtgtggttattttccacttcttctgggagtatcagtctaatct
ggcatccatcaaggcctcggcaggtggctctattagggcactagcgagtgacttcgagct
caactccattaacacaaatggttggttgaggaacttcctttggtccggtgctgcacaggt
aattcagtcgtatggtagccctcttgctgcgtacggtttgacattccttgcgtctcactt
cgtgtgggcactttcccttatgttcctcttctccggtcgtggttattggcaagaactcat
tgagtcggtactctgggctcatcataagctctatgtggttccacatattcagcctcgtgc
tctttccattacatctggtagggcagttggtttgactcactaccttcttggtggtattgg
aactacgtggtccttcttccttgcaaggatcgtggcaacagctggttagtaaaggtaagt
aattaaagaatgaatcagatcgaacaaaggatacagaaacgtacgaaggataacgaaccc
tatgtcgatacgtctctctaactgaggacaaatgttgtcagacaacccctcgtcctggtc
atgtgataggcttctcgatgaaactgttccatctctaccccagtagagaaaaatacgatg
acaccatagggacatgaatgagtgatcgagagaatcaaatgacaaacctttctaaggacg
attagacacatgtagaaacgacaacttataggtgccgaaaggcaaacaatatggaatagg
cctagttacggctggtcatgattaacttaaccctacctggagagggtgttggctccaggg
taacctcgatgtgcctccgtgcacgtttgctgctggttactattggccgtatgagacaga
atgggttcataaaggcttgttccctaggaccgtcttctctaggctgtttcagtcagttct
actggtttacatcaattagagtgtctattcgacttggctcttacggaaggtgtgctaccc
agaggtactttcaggtcctcggtaatatccatgacattgaacttaatgaatctctaaact
ctccacaggctattcaggcattgtccttcggccaactgagtgtgattcttctctggctag
ccgcttacacattccacattggttggtctggtaacttcgaggccttcattgacaacccac
tcggcgtccaacctattaatcacttcgtcttggacccgcactacagtcaatacaaggtgg
ataccaccattgcggcccttaccaaccatccaatctaccactggctaatgaccgttggat
tcacttctaacgctcagatctaccgctttacactcggacttgagatcactgcagcagtaa
tgctcgtcctttctcttgctccatctgtgggactcctgtcgatgggaggtcttgaggtag
tatcgtggatttcgatctgctgggctggtcacctcgtcaacttcgctcctggtgcagcca
acctaaccaacgtggttatggaaggcccgggttcactcggaaacctaatgaacgttctca
cctttaacggaggtattcagttggacactcaggcacttgcagtatccgatgtggctcatc
atcacgttgccattggtatcgtgggcctatggatctctgcgctcctgcgtgtttctaagt
acgcttggaacttcaacactcagtctagctatcatttggacctctccttgagcctcaccg
tgggtggtattcttacttcccttcttgctcaacaggcgtacgtctatcctgcgctttctt
acctaccgtatgattaccttacaaccacctccctttacgtacatcatcagtacattggtg
ccttcttggcaacgggtggctttgtacatggaggaatcttccttgttagggactacacat
tgtctaacgacctcgtcggcaagctacttgcaacaaaggcaactgtgatctcgacccttt
cttggattacactcttccttggtttccatgcgactggtttgtatatgcataacgacgcca
tggcagcattcggtgttcctcagaagcagatcattattgagcctgtcttcgcggagttca
tccagcaggtattctttcttggtacacctgtgtatggcctaggttctgcagctgtgtctt
ccactcctacactgtccttcctccctattatctcgggtggtgacttcctcgtccatcatg
caattgcgcttggccttcatacaaccgtccttgtactcattaagggtgcacttgactccc
agggttcctatttgttccctgataagcagtctttcggttatggctttgcgtgcgatggtc
ctggtcgtggtggtacttgtgatatctctacatgggattccttctaccttgcgttcttct
gggttaacaatacagtgtcctggtttacctactacttccactggaaggtattgtccttgt
ggcagtcctctacagctgtcctcgatgagaactccctttacctcacgggttggttcaggg
attatctatggcagaactgtgcggctctcctttctggttatgactctcttggttctaatg
acctcgctgtttgggcatgggctttcctacttgcgcatcttgcatgggcaacaggtttca
tgttccttatttcctggcgtggttactggcaagagttgatcgatactgtgatttacatgc
atcttaaggcgccattctttaacgagatttggtctgctgatgtagtaactcctgttgcac
tttcgattgtgcaggcacgtttcattggtctagctcattatgttgctggtttcattctta
cctatcttgcattcgtggtcggtgctacctcttagtgaactggagaacaacgctgaataa
tgttgacgaaggatacggaagcgtagagaatagacaatcgggagactatcattagtcctg
gacaaatgttgtcagacatgaggttgaccaggtcattcataggctctccggtcattttgt
tccatctctaccccagtagagaaaaatccaggtcatatcataggagatggaactgagaga
tcgagagaacgaagacagaaaggaggtgaaaggtagttggcatgttgatctggcgagtca
gaggcatcaaacaggaacgaaggtaatagaatgaatgataattgatgaaacgacaatgaa
agtcctctaaagaagaggcaactaataaagatgaaacatatctcgggggtgcgcctaagt
caggctaagaaagcatcaaacagatacaaccgctgggcaggtcaacaagtgattaatcct
gatctaaggatgattacgacctgcggaaaggtggttacaatacctcatacctgtatgact
gatcggtgctttaatcacaccttgcaagttgccaattacattgagtaggcatctttaata
gcttgtagggttcacaccgcagtctaaaggtagaaaggtccaacaatcaggtcatgtggc
ccagaaaccacgctggtaacctgagaccctacctcccttcggggatcctatcaaatggtc
tgtgtattcagtccccgtcttacggagtgcttgtggcggtggagtggcaggggtaggcaa
gtagtcgagtggtgagctgtaatggtgtatccgcgtttaccttcctggtacctcggtgcc
tcggtaagaagacgaactctcgttagtgaggccagcgtaaacctttttccatatctatta
tgacaagccttattcgctctaactcctggggttctttcgttcaaacaatcacttcttcct
ctaaccgtctttatatcggttggttcggtctcctcgtcttcccacttctctcccttgcta
ccgtagcttatatcactgctttcttccttgctcctgcagtcgatattgatggtatccgtg
agccagttgcaggttcccttatctatggtaacaacatcatctctggtgctgttattcctt
cttctaacgcaatcggtgtccatttctatcctctctgggaatcccttggtcttgatgaat
ggctctacaacggtggtacttatcagttcgttgtgttccacttcttcctcggtgtctgcg
gttggatgggtcgtgaatgggaattctcctatcgtctcggtatgcgtccatggatcttcg
tagcattctccgctccaattgcggcagcagctgcagtgttcattatttacccaatcggtc
agggttccttctccgatggtatgccacttggtatccagggtactttcaacttcatgcttg
tcttccaagctgagcacaagatcctcatgcatcctttccacattcttggtgtagcaggtg
tcttcggtggttctctcttctccgcaatgcacggttctcttgtatcctcttctctccttg
cagagactgctggttctgagtcccttaacaacggttacgtattcggtcaagaggatgaga
cttattccatctctgcagcacacgcatatttcggtcgtcttatcttccagtatgcttcct
tcaacaactcccgttctcttcacttcttccttgcagcttggcctgtaattggtatctggt
tcacctctcttggtgttgctactatggcattcaaccttaacggtttcaacttcaaccagt
ctattcttgacgaatctggtcactacattaactcttgggctgatatcctcaaccgtgctg
atcttggtatcgaggtaatgcacgagcgtaacgctcataacttccctcttgatcttgcat
agaatcaacccctttatccctctctttgggactcttagaacgactaggctttctgattaa
cgatgatgtaatattattaagaacgatggctagtaataatgcacgaagattaagaacgat
tagattaccttccttattattgggaacgtttgaacgatgaattaaactcacagtaggccc
ttcgggcgcctttcgaacgacgtattgacctacctacctaagtagagatcgttgtggcga
cgtatcaatacccgggtaaacaggtacaactgttgtatggttatcctgcaacacctctta
gatgctagaatgagtccataaaggcttggaatctccgcttgtagttatctctggttaggt
aatagtgcctttccttctttgagcctcctaccgaaagtcaattcaacagcacagatgagt
attattaagagctcaaacaatgttgatcaaagacgatcgaaggataacgaaggctgttga
agtcacaatcgacaggagtgattaactgaggacaaatgttgtcagacaacccctcgtcct
ggtcatgtgataggcttctcgatgaaactgttccatctctaccccagtagagaaaaatcc
aggtcatatcataggagatagaaatgaatgacgagaacgaagacagaatgacgttgaaga
gaacgattaggtaatatgtagaaacgacaatgaaagataaagataacttggaaggtgccc
ctcaacacggttcatcccttcatgggaggttcgaagtcactgatggaacttagagataca
attggtctcgatcataacaatcaatgccacctggaagggccagcagtactccaggaaggt
agccacagtgctccaaaccggtataccggatagtatacgtcaagtagtaaagtaaggctt
ccttggttccgagttcacattgttgttctcaatgatcctggtcgtctcatcagtgttcat
ctaatgcacacaggtctcatctcgggttgggcaggactaatggctctctatgagctgatc
gtcaccgacccatccgatcctgtgtacaaccctgtctggcgtcaagccgactacgtcatt
cctcaaatggcaaagcttggtgttgtgtcttcctcttatggatggtccctcaccggctct
tctaatccagctgtctggaccatggaggtagttgctgcgacccatatcctcttcagtggt
ctcttgatcctggctgccttttggcactgggcctattgggaccttgagctcttcattaat
gcgtctacaggtaagcgtgtccttgatctcaacaagatctttggaattcatctcttccta
gcatccctgacctgcttcggctttggttacgcccatctgggtggtatctttggtccgggt
atgtgggcgtccgatgagacagctgttgcaggtgcggtacgtgcaatcacgcctaattac
tccattctagccctatcgccgttctctttcggtaccatcgttgctcatcatacagtggca
ggtattatcggcgtgggtgtgggtatctggcatatctcttccaggccgggtgcgttcatc
taccaagcggtacgaatgtattccattgagtcggtgcttgcctcctccattatcgcggtg
ttcttcactgcgttgattacatcctcagcgtcctggtatggctccctaacacagcctgtc
gagcttaacggtccgacaaggtatcattgggataatgcctattttaaccaggagattgag
acccaggtgcagctatcgagggcagcgggcctttcgctcaatgcctcttatgatgaggtg
cctgacaagctctatctctatgattaccttggatccaatcctgcgaagggcggtttgttc
cgtgcgggtccgatcacaaagggtgatggtatcattgagaattgggtaggtcagcctgac
ttccagatcggttcgattaagcttcaagtacgtagggcgccatcgttcttcgagacattc
ccggtacttctagttgataagggtggttcgttgagggcagatattgctttccgtcgttct
tcctctcgttattcgattgagcagacaggtgttacctgcactatcaatggtggtgcgtat
ggtggatccgagctaaatactgcgccgatcgtcaagaactatgcacgtaagtcgcagttt
ggttccatcttctcctttgatcgtaagactctccgttccgatggagtgttccgtacatct
attaggggttggtacaccttctctcatgtatcccttgcgctcttcttcttccttggacat
ctctggcatgctgctagggcattcttcaaggagatctggactggtgtatctttcaacaag
gttgaggtcatcgagtacggttacaatgagaagttgggtgatgagggtactgcaacaagg
agctttcgttagttaagtaggacgattaggataccttctatatgttggaggcagtctacc
cttgtggttataaaaggctgttcgtcaacaactccgatgtactaatattggttcatcttt
atacgccgtttcgagacgtctacctacgcctttaggcaggttatgaaagactatcccgta
acaacagacctaggtagtggtttcaatattacacctaagtactttccttattattggaac
agtgcatactcttatatttgtgagagaaccctttgtcgccccaaaaattccttaaggata
ggtaagggtagatatgacaatcgtggttatctaaacgtacgaaggatacgtaaccctaga
gaatacccttcaacaatagaggacaaatgttgtcagacaacccctcgtcctggtcatgtg
ataggcttctcgatgaaactgttccatctctaccccagtagagaaaaatccaggtcatat
cataggagatagaaatgaatgacgagaacgaagacagaatgacgttgaagagaacgatta
ggtaatatgtagaaacgacaatgaaagtcctcgaaggaggcaagaagtaagatgaaagca
taccttcaatacggttcaaccctctaagggtgtgttcgaagtcactgacgtattgcaagc
aggttggaagtacctcaataagctctatacgctgtaagacgtctaccttggacttgcctc
gtgcatagtcgggttatgaaagactatcctgcagcacctaattctacatagttgcggtag
tcggtactcctcttctttaccaaaggtacctatcggtatttgggttgaaggccacgtatc
tctgatgaactacggactcctctaatcttcaaaagtggtcaatgatgttagttgtattgc
ctttaatggctaccacgtgtacctcctttaacaggatgatttggggtaagacctttggta
cgaggccaagtaagcttgaatggctcttgtgggcagtgaccttagggtctgtcatccggg
atggttgccggtcccctgaaatagcgatcgttggattcaatcgtgttgccttgccttgta
tgcacttggcaataaggaatgtccatcggaagccactgtagttctggctgtcttctcctt
tcttattggagttgcggctaagacctcagaaggtgatatctcgtcctctgtgtcctcggg
atacatgatgtcttccctcacttgataaggcaatctgtgtgaatagattataacgacagt
ggttgttaactctgtattagctcgaacccttcaaggttcacgttatgcctggtggtccgg
taatgctcgtttcatcgagttgtccggtaagttcctcggtgcacatgtggcacacgcggg
tctcatcatgttttgggcaggtgcaatgtgcctcttcgaggttgcgcaccatgttccgga
cagggcattgtacgatcaaggttttatccttctacctcacctggctactcttggctttgg
tgtaggagcaggtggtgagatcatttcccttcacgagtacttcgtcattggtgttctaca
catgatggcggcactggtgctcggcctgggtggcatctaccacgctgttttcggacctga
gaagctagaggagtctgcgtctgctaactccaccctcttcgccttcaacttcaaggacag
gttccgtgttacttgtattcttggtgcacaccttgttgccctcggtatcgcttccctact
cgtcgtgtatcttggccttacaaatggtctttatgatgcgtttgcgccgggtggtggaga
tgtccgtgtggtaaagcaggtaactacctctgcgtacgttattggttcttaccttattaa
ggccccatttggtggtcaaggttggattatctccattaacaatctagaggacttccttgg
aggtcagcttgtagttggcttcggttgtattctcggtggtatctggcatatcctttccac
tcctcagcctatcttcgtacgtggtttcacctattctggtgaggcataccttggttactc
tcttgctgcactcggcacaatgggtctaattgctgctgtctatgtctggtacaatgtgac
cgcttacccatctgaggtatatggtccatccggtatggaggcatctcagtcccaggcttt
cacattccttgttagggatcagaagctaggtgcaaagattgcgtctgcagtgggtccaac
tggtcttgcgaagtacttgatgcgttctcctaccggtgagattatcttcggtggagagac
catgcgtttttggtctgcatctacaggttggcttcaaggtttccgtgatgcaaagggttt
cgatgttaacaagttccgctatgacattcagacatggcaagagcgacgtgctgctgactt
tatgacacatgcacctattggctctcttaactctgtcggtggtattccaactgagattaa
cgcgattaattacgtgtctccacgttcttggctcgtctcctctcattggttccttggttt
ctccctctttgttggtcactggtggcattctgctcgtgctagggcagctgcggtgtctat
tgaactcggtctatctaggctttacgaaccagccctctatatgaggccaattgattaagt
caaggacgactagtaatgaattaacaaggcatttaacgtacgaaggataacgaaggctgt
tgaagtcacaatcgacaggagtgattaactgaggacaaatgttgtcagacaacccctcgt
cctggtcatgtgataggcttctcgatgaaactgttccatctctaccccagtagagaaaaa
tccaggtcatatcataggagatagaaatgaatgacgagaacgaagacagaatgacgttga
agagaacgattaggtaatatgtagaaacgacaacaatatgagtaataaagatgaaatagg
cctaactgcggttggtcatgattaaacgaacctcctggttgggtagaaacaccagttagc
cgaagttgcctaagtgcaatggtatctagaattcagtgcctggctattaaggaaccctcg
taggagggagaatatgaactactgcctcgatgtaacatcagatgcaagaactctaatgtg
agttaagatgcctattcagcatcaggtgcctatgtgtaccatcaaagtcatgggattact
cttctctattattgaatgaaatacagttcccgtgttctttcccaaggtaacatccttgtt
cagtccctccgcctcatggatgattggctcaagcgtgaccgtttcgtcttcattggctgg
tccggccttctcctcttccctactgcgtatcttgcagtcggcggttggttcaccggtaca
accttctgtacctcgtggtttacccacggtcttgcgtcctcttatctagagggttgtaac
ttcctcaccgctgcggtttctactccagctaactctatgggtcactctcttctccttctt
tggggtccagaggcacgtggttcccttaccgcctggttccaacttggtggtctttggaac
tttgttgcattccatggtcttgtaggtgtgattggtttctcccttcgtcagttcgagatt
gcttccctaattcgtatccgtccgtacaacgcaattgcgttctcgggtcctattgcggtc
tacgtctccgtcttccttgtctaccctcttggtcagtcctcttggttcttcgctccttcc
tttggtgttgcagcgatcttccgtttccttctcttcattcagggtttccacaacttcact
aacaatccattccatatgatgggtgtcgctggtatccttggtgcagcgctcctatctgcg
attcacggtgcgacagtggtaaacactatttatgaagatggtaacgcgtacactaccttc
agggcgttctctccatctcagccagaggagacatatgcgatggtcactgcgaaccgtttc
tggtcccaggtgttcggtgtagcattctctaacaagcgttggcttcacttcttcctcctc
tttgtaccagttgctggtatgtggacttccgcgatcggtattgtcggcctcgctttcaac
ctcagggcatatgatttcatttcccaggagcttaaggcagctgaagatccagagttcgag
accttctacactaagaaccttcttcttaacgagggtattcgtctttggactgcaatccag
gatcagcctcatgagaacttcaagttccctgaagaggtccttccacgtggtaacgcactc
taattaactaaatgtattggatagtccctttcaacaggtgacttgattgccttacgggca
tttgtctagataaccatggtggtttcgatgacgttaaacattctagcctcgtacccttct
aatgagtactcgtgaaaggccttttcttgacatcctccaagataggaggtattggctaat
ccatgctatcactatcccatctttgttcctcgccggcgctatctttgtcctttctggact
cgcgtataaggtattcggcgtaccaaagtcctatcagtatttctctaatgagcgtaagca
aatcttcattatcaatgagaggttctctgctaagagtgagcttgaagatatctaatccgc
accggtctccgtttatccagggccttgtttgtaggctcgatggttcgatccactacagac
ctcatcacatcctcgattccactaccgccttcggttccgactaaggtagcgtggatgaca
cgtgagatggtttcacgattgtccacacgtagaactcagctttctcgactaattcgaatg
tcgcttaatacagcgtcgcgtaagtcggtgtatcgttatggttcgaatgacaggttctcc
ctcaattccttaaatgcttagaacttgggttaccttctgtgtcagccttattgtctgcct
ctttattgccggtttcgcatctaatgaccttgcaaccactccttctaactctcttgatta
acttaacgactaggcgatcaaaactaatgtaggtgtaaagaatgatgtcttaaacgtacg
aaggttaaccaaccgtagggatgtcaatcccacagggctcaacaacccaggacaaatgtt
gtcagaagaacagttgacctgggcaatcatatctgtctcgatcattttgttccatctcta
ccccagtagagaaaaatccaggtcatatcataggagatggaactgagagaacgaagatga
agacgaggcgaagaaggatgaggtcccgatctcacaagtctccattaaggactagagctt
gaaagacaaatgaacgactagataaatgtagaaacgacacttaatagaaagataagatga
aaggctccccatcaacacagtaccatgagtgcagagtcactgttgggagtcgagagatac
aatatggtctcgaattaattaacaaatgcctcctggttaggccagaagtataccaggaac
cctcatgcctattcgttaacaagcattctctacatgggtttcatttacgattggtgtgaa
gagcgtcttgagttgcagtctattgcagacgatatcctctctaagttcgttccttctcat
gttaacatcttctattgcttcggcggtatcgtgttgacatgtttcatcatccaagcggca
actggttttgccatgactctctactacaggcctaacgtggttgaggcactctcgagtgtc
acgtatatcacaaatgaggtatcattcggttggttggttcgatccatccaccgtacctct
tctggcttgatggtcctcgtcctacttcttcacgttagtcgtgtttatctgactgcgggt
ttcaagaagccaagggaactcacatggatctccggcgttatcctagccatctgtactgtg
tccttcggtgtcacaggttactccctaccatgggatcaggttggctattgggcgtgcaag
atcgtaactgcgactcctgaggctctcaataacgtgttcccttcgttgggtacagtgttt
gtgaccctactcgtgggtggtacatctgtgggccaaccaacacstacaaggttctatcag
gctcacacctttatccttccgttggtaactctcgcccttctccttactcatttcctaatg
attcgtaagcagggtatttctggtccactataaacttctattctatttgaaagggaacta
ttctcccgaggcattattagtgacactaacaagagtacttgtactatctcgaactacgct
gctgcctttacaggtgagatcttccaatgcgacacaactgagtccttctcgactgatgtc
gtatatggccttgtggtctctgtgacctctacaccttcctcttcggtaaccgtaggtggc
ctattgctcaatcctaaggtaggtacttcggctggtactctgatcagtggaacttactcc
ctagcctctctttaccttggtcgctattcgtcttcttgctttatggaaccgactggtggt
ctcattgtaagctctggcaccgagtcctccgttgaatgcgacatggcctggatgcttgaa
actcctgcaccgtccattgtgtctcgtcagtctgtctgcgaaccactcgctactggtatc
gtatcaatcgatgcaatgattccaattggtcgaggtcagcgtgaactaattattggtgat
cgtcagaccggtaagacctctatttgcctcgataccatcgttaaccttaagtacgagaag
gttctatccgtctatgtccctgtgggtcagaaggctgcctctgttcttgatgcttatcag
cagcttgtgaagagggacgtctatcaggcacttgcgattgtaatggcttctgcgtctaca
tcggctgtcatgcagtatctctctgtttatgcaggtacagcacttgctgagttcttcatg
tacaacctgtctcttccagtgttcattgcgtatgatgatctggcaaagcaggcctccgct
tatcgtgagatttctctcttgcttcgtcgtccacctggtcgtgaggcattccctggtgat
atcttctatgttcactctcgtcttctagagaggagtgcgaagcttaactacgcatgtggt
tctggttcgatcaccgcgttcccgattgttgaaacacttgcacaagatgtctctgcattc
attcctactaaccttatctccattactgatggtcagttgttcctatctaccgatctcttt
aaccaaggtattaagcctgcgattgacgtaggtatctcggttacacgtgtcggttctgcg
gcacaacaggaccagatgaagatggttgcgggtcgacttaagcttactcttgcacagttc
gttgagttggaggctttctctcagtttgcctctgatctcggtgaggacacagcgagggct
ctagctaatggtaggaggattcgtgaggttcttaagcaggatgttgcatctccaatgtct
attccacagcaatgcgcagtactatcgcttgcaggttctggtgtattggctaggattcca
tctgactctcttgtgaaggtcttcttgggttatttccttagcctaccgtcttggtgtttc
ctatatgtgtctactaaggtacttgcggttgcgcttattgattatgttgtctctaagtag
ttctgtataaagtgtggttgaacgattagttaagtaaaggaactggaatggtaaggtaaa
taaggttaaatcaaatcgaatgaaggatacggaaaggtatgaaagtcaaaacagcgctga
gcgttgactttcgaaggataacgaaggctgttgaagtcacaatcgacaggagtgattaac
tgaggacaaatgttgtcagacaacccctcgtcctggtcatgtgataggcttctcgatgaa
actgttccatctctaccccagtagagaaaaatccaggtcatatcataggagatagaaatg
aatgacgagaacgaagacagaatgacgttgaagagaacgattaggtaatatgtagaaacg
acaatgaaagtcctctaaagaagaggcaactaataaagatgaaacattccgactacatgt
cgaaggcctcttggttaggctctcagacaggtgaccgtgccaccgagcatgttatcacct
tgaagagataccagcgctctatctggttcggtagctgttgactcctcttctcctctattg
gttaaggccacgtcatcaacaaggctgcttgaactcctcactagttaatgtggtcactaa
cggtgttgtattgtcaaccacgagtactgtggctattaataatggttatcagcgctatct
tcttctacatctggttactgtagtggtatctatctcctttgacaaagggccacgatacct
atgcctctaaggcacctgcaaataccctcttgcgatcgaatgtggtcaatggggcaagag
tacatggataccttaattggtaactaaccacgtctatatctgttcggcagtgattcctat
ctccgttcccttcttgggattgggccacagtctcatgccttagttggtactgtttgaacc
ctcatctatcgaaagcggtcaatgatgatgttgtatcccttctggggcttaccgcggtcc
actgcattggcgctgttgatacatccagatgatatctcgtcctctgtgtcctatgggata
catgtcgtcttccctcatttgttcatcagttgcctcaccagctgacctgttacctatgtg
tcttcggattaatggttgttcgtcttccttatgtcaaaggatcgattctatgctctgcgc
tagctaagggctgtggtcataactactatggtgaacctgcgtggcctaacgacattctct
acatcttccctgtagtcatcctgggtaccatctccttctctcttggccttggcgtcattg
agaaccaggcgattggtgagccagctaacccgtttgcaactcctcttgagatcctccctg
aatggtacttcttccctaccttcaacttgcttcgtatccttccagacaagcttgtgggag
tcttgtcccttgcatccgtaccagtgatccttgtgcttactgcgttcattgagaacatta
accgctatcagaacccttttaggcgtcctgtggcatctttggtttatctcacatcgacct
gttatgcgctgtggctaggttacggttccgtacttggtatctctgaggcactcccattcg
tgtaatgctacttaacctcctttacctcaacaagtacttcggtgcgaaagggtctaggaa
ggtggctgcctatctatcgcttggagacgttccacctatcctctttctagagaaggtgat
cttgtctaccaggatcagtgcgtccctcttgaactactcatggaagcaacgtaggagggg
atctaatctcacactgtctaacatggcctcgccagtcttcactaagaccaaatccctcaa
taagctgtctctttccatcctcaataggtttaattaatgctgtctcgtctacctcagagt
gcgagggttgcatggactaggctcaatcgtattaaggttacctcttctggtacctttggt
ctcaatatcaactcgggtttcaccattggtgcacttcgctttcatcgtgatctctccctt
ctcgccctcaagcgatcaaagggtttcacagcctctaaagcatccgctaaggctcttcag
cgtgcccgttatcgtgccatctctacgttgtctgcctttccacagtccatttcccttgtc
acgagttgctaccacaagcatcaggcctgtgtgcagttgttcccgtatatctatcttact
caggcttgttctaagttaagggttgcctcgaaggtcttgcagactatctatggctccggg
tttactgcgaggtctattcttaagggttcagctagtaatgcacaattctccattctcctc
agtccataatgaaaaggtatcgtatttgcgtacatgggtcgagtgtactcttcctaatgt
tggctactcccgctgtaaaggagactgccccttcaaccgcaacgagggcaatggttcttg
gtggaccagatgtaccggatagttacttctttaaggcgaactcatctttgtttagccatg
gtatcaactattcccacaacgtcgtctatcgtcaagtgaagggactgctgtcaaggtcat
caatgcagtaacttaatttaatgttgacgaaggataacgaaggctgttgaagtcacaatc
gacaggagtgattaactgaggacaaatgttgtcagacaacccctcgtcctggtcatgtga
taggcttctcgatgaaactgttccatctctaccccagtagagaaaaatccaggtcatatc
ataggagtgagaatgtaacaatcgagaagaatgaatgtagaaggtggtaaatcataggga
gctggagatctcgcaatactgcagaaggctcagacagggacgatgataattgatgaaacg
acaattgataaagataaataagatgaaacactccctcctgatatgaaggaagggattaat
taacaaatgcctcctggttaggccagaagtataccaggaaatgagttgataaaagcggtc
tcgggggtgtgcctaaaaaggtaaagaagcatcaaacagacttagatccctacctatccg
gggatgttgtcccgactgggattgacaacggggatggggtaaccggtgtgacgaagtatg
ttgcactgctgggttacaatggctgatgataaggcgcacccgtaatcataattccgtcct
caggggcaggtggggtggtctttaggctgattcctgcatactcaattggtttagcgtttg
aaccgtgaaaagctgttctctcatctcctgtactggtcctgtaattgatatcgcaactgt
aaacgtggaccctgcgtcccgtgagttgtctaagtacttagtaggtaggaacctctatca
accttcggtctatgactccgtctgtatctaccgtccgcttgtttctatgcgtgatggttc
tgtacttgcgtcggagtgcgaagcgttcgtctgggacctattctacatggagtcgtttgt
ctcgatgcttcattcggtgttcaagggtattgcacctacaccgaataaggaagcgcttga
cttgatttccttggaactggagtattgtgcgtcgaatgagctatccttggctctggcgtc
ctccggtctatttatcaaatcgtatgccaacgctctcatcgctgaagttcagcagattgc
gtatggaggcattcttagggcggttgcccttgctggtactgatggacttgacctcgtttc
gacatatggtcatctaacctatcaacctcttgtagtccctgttggacgtgtatgccaggg
tcgtattcttaattgcgttggtgcgccaatggacgcatatgatgacattgttatcagtgc
tgcgtactcttctgtagagtctcctgcgtcagtcgtattgaatgccctctggtatggtgg
tactgcctcctcgagcccatctaagctcacaacacctctatcccattacgatcagagttt
cgctaatgctgctcctattcataaggatcaggtcggtgtccttgacattgatattacagc
gcctctcttcgaaaccggtattaaggtcgttgacgtcctaaccccttataagaaaggtgg
taaggtcggcctattcggcggtgcgggtgtcggtaagacagtcctcattatggagttgat
ccgtaatcttgcgtattctcacaatggtctctcgttgttctccggaattggtgaacgttc
ccgcgaggcgaatgacctctatgtagagatgcaggagtctggtattattctcctagctga
ggattcctctaatccgtacttttccgctgagtccaaggtcgcacttgtcttcggtcagat
gaatgatactccgggtgcgaggttccgtgttgcgaatgctgcgcttactatggcagagta
cttccgtgacgtcaatggtcaggatcttctcgtcttcatggataatatcttccgattcgt
tcaggctggttctgagctctctacccttctaggtcgtatgccttctgcggttggttatca
gcctaccttggcaaccgagatgggtacacttcaagagcgaattgttcctaccttgtttgg
ttctattacctcgattcaggcagtgtatgtcccagcggatgatattacagatccagctcc
agtagctatctttacacaccttgacgctattacagtactctctcgtggtcttgcggcaaa
gggtatctatccggcagtcgatcctctagcgtccacatctaaggcactcacagcatcgtt
tgttggtgagaggcactacaatgttgcgcagtccattatccagtgcctcaatcgttataa
ggagcttcaggacctgattgctattctaggtcttgatgagctttcggagtctgatcgtct
atcggtactccgtggtcgtaagattgagaggttcctatctcagccgttctttgttgcaga
ggtcttctctcgtactcctggtaagtacgttaaggtagaggaagcgctagatggctttga
tggtatccttacaggtcgttacgatgatcgtgcagaggctgacttttatcttcagggcgc
gatgtccgattagttgaattgtgtaggtaataatattattaagaaacgtacgaaggataa
cgaaggctgttgaagtcacaatcgacaggagtgattaactgaggacaaatgttgtcagac
aacccctcgtcctggtcatgtgataggcttctcgatgaaactgttccatctctaccccag
tagagaaaaatccaggtcatatcataggagatagaaatgaatgacgagaacgaagacaga
atgacgttgaagagaacgattaggtaatatgtagaaacgacaatgaaagtcctcaaggag
gcagtaataaagatgacaaaggagcgcgctaccacgcgaaacaagccattaggcagttct
cctatcccctccgaacgaataccttttagtaagagggtgaaacagtgacacaaagccggt
gaggccgtcacgcgtacttcagaacatgagtgatgagtactgttaaacatacccaggcgt
gagccaacaatgcaaagaaccctgagaagggagtgaaatagaacttgcaacaattctgct
taatctaacgagccctgcttgtggaagagaagcgagaacaaatcagaagatagactggtg
gtctgtcctgagtccgaatgccattgatctaaccctggaaaggctgcactctttatgagt
ttcaaggccgatgtgaggagttattcgaaactgtcactggatctggggttggtggctaaa
tgtcaatcgtataggctaatatctggttgcgttcgaaagatctatagcaatagacaagaa
gtagacccgcttcctcctttagaaggtgcgtagatacctgtgggcaacataatgtattaa
cggtcaaattgtaggaacctgtaagtgcattccataaggttgaaggtcggtgtgccctta
attgggaaccctgatcagtaaatcccattcaagattaagttcgttgctaatggttaagta
ggaccgaataggtccgaaggtaaaacttagtcactgcgctgcactgaaagaaggttcacc
gttaagtcttcggtggtccattggaatcctttcgaggttaccttggacttcgtaaaaaca
agcaaacgttagtcggagttccatctctaactttcgagtcgccacataacaactggtatc
gacaatgttcattcaatggctgcgtcatgaaggttccaggtagtgtctctattcggttag
gatgggtatgaaccttatctaacaagagggcaacaaccctaggctgtactaaggcgttcc
atacgcattgagtgcttagctgccgtcggtgctttaatcacaaccttacaagtcgcatta
gcagtatgcatcttcttacgagtgtccaccaacttataaggtttacaccgcggtagtcta
cattctcagtgaatgcgtagccacgtacgccaccttggtagaacgccgtaccctcccttc
aatgggattgggtagtgatactgttctcttgagtagctcagggtcaccagaaagacccgc
gttaatccaccttggttattccgctgtccgacatgaataggggatgcaacgcctaacttc
cttgtaatacatggtaacgaagggccctcacgtatgattcctgactccatacactttcta
ccttcgggtaattggtccaaatatgccttcaacggcactgttgtcttctaacacaggctg
ggctcaataatgaaacgtacatggctaactggcgtaatgaatttgacaaccgagttatga
aacctagggataataatcgtgttcatcaagcgactgtttaacaaaaacacaggtgtaggt
tacgacgatctttggctctgcgccgacatgtgatcagtgcttcaatagagtaaacatcgg
cggtaactgtaaccgtccaaaggtagcgaaattccttgtcagctaaatactgacctgcat
gaaacatagaacgactagatgggtgtcttacgcaagtttaatggtgaaatgacactggac
gtgaagatgcgttcgttgggaacatgacaagaagaccctcaggagctttatacgcaaact
agcggtactgtgatctgtttcggctacggtggtatacctctgttgccatgcagcatcact
ttaccattcaatcaggtgaggttccgttagacggtttgattggggcgatcaccttcttta
ctcaacgagaggttaacaaaggatggcaaacccgtcatgaaagcggtactacacgtagaa
aggtagaaccaatcctgagagctagaagttattcaatctaggcacaatagctgtcttact
gatcttgaaagcaacttaaaggataaaagttacccaagggataacaggcttaatgggaac
aagagttcttatcgacttcccgtcttggcacctcgatgtcggcttaccttttccatgaga
ggcacaaggctcaagggtggaggtgctcactccattctaaggtacacgagctgggttcag
aacgatgtaaatcagtttggtctatatctattccctgtacagctggggtcactggtatct
agtacgcaaggaccgatacatagctagctccccaataacgcctagttacacggttatcac
tgttcgaagataagtgaaagtaaggctctcggctgcatacccgactgggtggctggtcat
tgaacgattaggtaaggtaataatattaagaagaacgatgaagaaaggttaaggaaacgt
acaaaggttacagaaacgtacgaagggtatgacccacggggcaacaacccaggacaaatg
ttgtcagacatgaggttgaccaggtcattcataggctctccgatgaatttgttccatctc
taccccagtagagaaaaatccaggtcatatcataggagtgagaatgtaacaatcgagaga
atcaaatgaatgaacgcttagaaggtagtagagaacagttagatagagttgagacgtgga
tctggcagttctacacaaggcttgaatgcctctaacaggaacgtaaaataagaattcagg
actctaataaagttagttatgtcgttcataccgacagggtataggtttgaatcctatgtc
cgcttctatatatttatactaaggcaatcctcggttaacgcaacgctcgtgatggaaata
acatatactaatgggacgctgttcccatgtaatagtgagtaatgcgatccataaagaaat
tgaaagataagtcgcgtacctccccattcggggactcaaaggaacgcacgtcaatacaat
caacatggttcgtcttattaggcactaccaattggttgcaatgatgggtacttaggctta
acggctctatagcacgctggatctgaaatacgaccaggaccacatagtgggatgtagtgg
gtaatattccgcaattcgttgtcttcggcatgcgagacggagttacatcacgtgtgggaa
gatgtctatgacactctcaccctgtagtcacgatacaagatgtgccagcagtcgcggtaa
tacatctgtggcaagcgttgtgtaacgttattcgatgtaaagcaggcttaggcatcaatc
cctgtaatgaatccttcatgggctcttcaaggggagcttatagctgatgacatgagaagg
tgcatatgaagcctgtgggtaatatagtgtattaacggtcaaattgtaggaacctgtaag
tgcattccacagtgtggaaggttggtgatatcccttaggggagtccctggcgtagcgata
atgcaaatccctattcaattaggttaagtaggtcttagcgggctgaaggtaacacaggtc
aatgcattcgttatcttgtacagatcatgaatagacagtcggtgatgtacctaacggtat
ccctggcaatgtctcaaggtgggttaagcgatcattcccatggataatatgatgtagagt
caatctggttctccactctgtgttaagacaacacgattcccttccctcgaacggtctacc
ttgccctcggtattggtgggactgtggtttgtagtcactgtcaatcaggtgtgatccttc
cctgtataccttcgggtatctaatatcttggggattgtgatcattagtggttacctcatc
aaacgcagttgtattcgtgcatctgtagaggtagtgttagctagcaatcattagtcatcg
tggctatgttggctatcaaggaccgtgttcctatctatactggtgccactgcgtaccttg
gcatttggatcacgaactcgtattccttcttcgtaggtacatttgtagtcctgtctaaca
gttctatcatctaagacttcacgtcattaccttggtatttaggtctacaccttagactct
ctttggacttcgatcctctcttaatacctcagtacttatgtacgcctaggaatgcgaaag
gtaacggtggaatgtggtagaaccttcgtggacttccttctcggggcgtctcaggcccac
gtctgaaccctgtggtagcaagctggattggatacccaagtagtcacagaggttaaccct
ggctaatcgtagactggataacaaacgttaagattaattaggctcatcttacgagtacgc
ccgtcggggtgaaacttaaaggtgctggtggtaatttagaacaacggtggaactgatgat
ttaattcgatgttacgcgatacagctcatccacgatcccctctacagcctcgtaagaggt
tcttcctgcctatacggtaaggtgttgcatggctgtcttaaggtgatgtctcacgacata
atcaccacaacccctattcctctttcctttattgggggaggtttgatcaaggtcaagtca
ttatggcccatgcgtggagcgatccatcagttacaatacctggttcattctccgtcgtac
aggcggtcttctgaacactaggtctacgaatgagcggttgaaatgcccctctgaagctgg
aatcgttagtaaccctacggttagttatactagggtgaataagagataagttgcattcat
actgcccgtcaagcaagtaaaggaccctgggaatataggccttcgatggtctcccgtaag
gtccgataagtgttaagtcgaaacatggtaggttaaacggaagttgaacttggtaaagga
gggaagttcccgattaatggtgctggatcataggtaattaaataaagaaagaggacaatc
gaaggttaactaaacgtagagaatagacaatcgaaaccctatcattagtcctggacaaat
gttgtcagacaacccctcgtcctggtcatgtgataggcttctcggtcaaattgttccatc
tctaccccagtagagaaaaatgcaggtcatatcataggagatagaactgagagaacgaag
atgaagacgaggcgaagaaggatgaggtcccgatctcacaagtctccattaaggactaga
gcttgaaagacaaatgaacgactagataaatgtagaaacgacacttaatagaaagataag
atgaaaggctccccatcaacacagtaccatgagtgcagagtcactgttgggagtcgagag
atacaatatggtctcgaattaattaacaaatgcctcctggttaggccagaagtataccag
ggatgacacattggcaatacgatcctcgagatgtagtcactgccagactcgtaaagaaga
gtattgttgtatgccttctaacgtctcgagagctgtctttagaactcgtgaatgtgagta
ataatgatataagatcggtatatctcgatcgactttcgatgatgtgtctctgagtcacga
gatcgagtaatgtgttcgttacggatatgagatccgtcagtggtttgaccacgacatcga
tcggtagtatctatggaacccatatgtgtctgtgtccgtgattagctatcgttacactta
cgagtgcagtatcaatcgcttccttgcctttggcaccagcgatgttaagtacccatcatc
cattcgggctaatgatgatatctcctctcttccctcatggtgggatattggtcttccctc
gtctacagcctcgagcggtacgaatgtaatgtggttgtctcccttgtcttttgacggggg
ttgatcgtaaatcctttgaaagctcttcggagcgactccccctcatatctctaatgtggt
cactgtgtatgttgtattgcctctaaggactaaccacgagtactcctgtccaatggagtg
tagtccacgcattctaactgatgcatctttataatgtaatcagcgttgtgtttaagaact
cacactagtgaataacacctcttcaattgaatgctccctctttggttaaaaggtatcttg
cctaatgccatcggttgtctcaaccagttagtagccatcttaacaaccctggttcttcta
tagttccgacttctgcctggtcttccaagcagttaccctctatctggtcactgcagtgag
gtactcctctgtcttaacgataggccacgctgcataccctcttgtcttatcaatgtggtt
aagttagcaagtagtagccttctaaggcatccacgtctcctgtccctgagccttacgtta
gatcgcaggtcgtactctttccttcctttaggactgtgtactctctttaacagctctaat
gcagagcgacaaacctctattgtcgaatgtggtcaatgacatagttgtatccttatcttg
ggacttaccgcgaaccttcctaatgggattgtaccctttgtcgcccctttttgggaccat
tacaagcctatgaaatgtccttgtttgagtgtcctaccgaaagtcaattcaacattatat
agctttgtgtttaagactttcaaaggatagagaagcctagagaatagataaccgaaagac
tatcaactatcctggtctaatgttgtcagaagaacagttgacctgggcaatcatatctgt
ctcgatcaaattgttccatctctaccccagtagagaaaaatccaggtcatatcataggag
tgagaatgtaacaatcgagaagaatgaatgatgaacgaggtagaaggtatcaaacaatag
gaatctggatagttgggttcggatctcgcaatgatccagaaggctcagaggcctcaaata
gaacggtgaataatgatgaaacgacaatgaagtcctttaatagaaaggcaagaaagataa
cttggagactctaccgtcaatacgattcctgatatgagggagtgaagtcactggggtagt
agttagggtggaagtctagaccctgcagttgtgtgaacgagctgcggtctcgctggaaag
ctggtgctgagagccttggttggctggttaacgagtgggttgaaagatgccgttcgttgg
ccgacgtgccttgagggtacgggactggtagggattcgttgcctataggtctgagggtgt
taaggtagcctggtacaatgtgcgaaatacctaatggtctgctctgtatggggcacccgg
gatgtgctgggtagcgaggtgacattggtcccttcgtggtctggggttctggtgtaaagg
gtcgtttgggctggttgctcgtattcctaggggagagtttctaagccatttgggtcttcg
tgcccatcttagctgaataccgttgcgagacgtctaccttgaacctttgggttaggtcat
gaaaggctatcccgtaacaatcattgctgatgtccagtgtgtcattgctggatcgtacgc
tgttgtatttgaatgattccataaaggcttggattctagggagcggtcaaaggttcccga
cttatgcgttatcacgtactttccttacacatacgtagttggctaacaaagccgtgatct
gttgggcacttctgtgtctaacgttggttaatcctgcgtccttgtcgagcgtcaaggttg
ggaaattagcaacagttgtacatgtctacacgtgtgcgcttaatctataatagttctgtg
tagtggtgactccttcggtccttcgggattggtgcgtagtcactgagtaacatgtattca
cctttgttaatgaatacagtaaggcctgcggccgcgtcttcaatcgtggttaatgatgcc
tgtttgcacgcgtactggtgggtagttattatgctatctgtcttcgaccaacaagtgcga
gcagttagatgtcatcagtggtttatgccgatctgttgaagctattcctgtctcctatcc
agggttatgaggaatgttcagttagtggttatctacgtactagcttaggttgtttcctta
tttcaggggcagcattagaatgtaatgtaaatcagttaggtagtcttctgtcttaagcag
ttaccgtcctcagtctcagacctgagattaactcgagtggcagctcgttataatgccaca
catttggtctcgtgccatcttattctacacgaacggaagctgcccaccttgaactgtgcc
tcctggcaatacggttaggttatgaagggttgtcctgcgttcacctctgtctccttcttg
gactcattgggcagtggttatcatcagatgcctgtctcattgatggatggttcaatataa
cgtaaccaattaaaccatctcttgatcacaggtcgtactctgtttccctatttggtaacc
ttgtattctccgaggcaaccctttacgcacctttcaactaaccttctttgagcctcttgt
cgaaagtcaactcaacattgatgaaggagaccttcgaaggatatcgagccgtagagatgc
aaagaaaggataattaaacgtacggaggatacgtaaccctagagaatacccttcaacaat
agaggacaaatgttgtcagacaacccctcgtcctggtcatgtgataggcttctcggtcat
actgttccatctctaccccagtagagaaaaatccaggtcatatcataggagtgggaatgt
aacaatcgagaagaatgaatgtagaaggtggtaaatgaacttagaatgtaatgaacattg
tagaaacgacacttataaaggcaatcaatatggaatagagatgtgaagctggacaatgaa
aggaagtagagaaggaaactccataattgatgaaacgacaatgaagtcctcattaagagg
caatggttcggctccctgaaaggagtaatggtcagtctatcctcgaacgccgtctggcta
gcttggctggattggtatggaataggtgtctagcgggccatcgtagctgcgtgtcaagcg
tacggttaacggctgcggaggcgaaggtaacatggttagttgcgttcgttactgcctacc
gtggatggtgatgcggtcgggttagtcgagttaaggggttgcaccggttcctgttgtctt
gcggtcatgcgtaccttgtcgtggaacggtacggtagtcctgtgtgcctatggcatgtgg
actgatggtcagctgcattggtcacgcgatgttggtgcagaagctcgtaccgtagaagcg
taagctggagtgtcgtgtgttagtggcgcggctaggtagtgctgtgttcggtgcgtatct
agaaagtgtttgttgtgttctggctaactggatagcaacgtctttgtggggtatctcttt
tgatgcctatctttggtatctgattaccgtctttggtcgtaatcctttaggtagttgcga
tatgtgttgggccggtgaatctcccttctgggactccctggtaagcacgccttctctata
atagttctgtgtagtggtgtctcctcctttcccgttatagttccttaacaggactgggcc
acgtcattagccttccaaggtcactgcctgagcgtctccccccaatctatcgaatacggt
caatggtgtttgggttaatctgccctgtgtgcatccgtgcgctgatgggttaccgtgtct
ctatctggttcagcagtggtgtctatctcttccatatcagaaggccacaatacctatgtc
ttcaaggcggctgtcgatgggctcctcgtatctcgaatgtggtcaatgagtgcgttgtat
gtcggttacctacctcggtacctaccccctaccacgagtactcctgtccaatggagtctg
ttatctcaacacgatccctatccctataattccttcaggggtgtagtcactgagtaacat
gcctgtgtctgcctttcgaggtaagatgtaatgatacgttgttatcatccgcgtccttta
atcgaggatcagtggcaacccgtctgtccgcgtaatggtggtgtggaagatgtgcgctgt
taaggagttacaccgacttctgttctcttcaagtgtgcccatgttggcgagtcccattct
cggggtctctggtaaggtgcacgctgattcaacacggatcttaatgatcgtagtcactga
gtcgacagctgacatttaattagagagctgtcatcaaaatgatttaatcaatcgcggtat
tgagtctttccttatttaagggctttctcaactccgataccctgtgtcaatcaggtcgta
ccttcattggtacactctcttagttccctgatgggaccctcgccgtcccaaattttagtc
gagtataacttatcgagagatcaatgtacgaggtgttcagctttaattagatcaaggtac
atatgttagagaatgatcaagtcaatggtgactcgagttaatcccgtaatggtactggat
tgaaagaggtaataatattaataatgttaggcgaaggatctctccttcaacaattggtta
acacaagtagtttgaacgctcacacgttgcctatctaaactcatatgttatgtaatgtcc
ctttcttaagggccgaaggcccccgtacgtctcactttcgcacaattttttagtcgagta
taacttatcgggaacatatgaatcatcctggttaattgttgtcagacaacccctcgtcct
ggtcatgtgataggcttctcgatgaaactgttccatctctaccccagtaggaaaaatacc
gatgacaccatagggacatgaatgagtgatcgagagaatcaaatgacaaacctttctaag
gacgattagacacatgtagaaacgacaacaccgaggtaaacaatatgaaagagtagtatg
aacgactagataaagatcaaggcaatgttgaattaaactcacgaaggataacgaagggta
tgaaagtctccttcaacatgttgatctggcgattctccatcgtggggagagcctcaaaga
caagtgaacgactacgattaatgatgaaacgacacttaatagagaagctgaaaggcttat
aaagatgaagactcaccatcaacacgattcctgatatgaaggtttgtagtcactggggtg
aagttggcagaaagcctgagttaataaacctgtctgaagtgtgcccgggagggttagaga
ggaacactgaggacttagaaaggtgccaattacgttaagtaggcccttatgcctcgagat
ggtagtccttaggcctcatcctttctgtaaggttggagagtgttgttgaggtgtgttcgt
tcacccttcggcatcgcgagttggcccgtaggtgagttgatcggtcgttaactcgttaag
gtctgtggagcttcttggttccgtgtcgtcgtcggcagtaccsggagtggtcaatgttac
cgcgtcgatggtacaactgaatctggaatccttgtcagtcaatccccggtgttgccctct
tcattgggcttgttggtgctggtgatctctccctggtatccatattaggtaatgcgttca
ccttaagaatgttgaatcgttaaccgggttcaaagaagtacggtgggttggttgtccaga
tcggtgagtccctattgggatccctggtagtacgagctgcaacggagttctaatggactc
tcaagcaacggctaatatttaattagaaagccgactcctctgagatcgttggtggaatgc
cttcgtatcaaagacccttacctatcaatgcagtccctgaaggtaattgtatctgtcgaa
ctgccatctcgtctatgtgttgtattcgagtgggctcgcaaaggcgtgagttctagggtt
tggtaaaacagcccgtcttatacaggcgcacatagttagctaacaaagctgtgatcagag
attagaacgatgattctctataatagttcaatgcgagtggtatgctcctcttccttgtct
ttggacagaaggccacgtatgctgtaagcttgcttgagcgacaaaccctcctctgtcgaa
tgtggtcaatggcgaggttgtatcccgttagggaattaccacgggttgcggatcaatcct
gttatctattattagatgcattcgtcatctggtcatcaacacggttctcccgtcattggg
aagttcgtagtcactgagtacctttgacaagatcaggctaatgccacgcagctgggttcc
tctgtaatggagttctatctaggactactgcgcagttatctcccttttgggttgatgccc
cgtccccatcgttggcggttctatctacctgagccatcgttggtcgtactctttccttat
cattaggacattgtacactccttgtattctccgaggcaacccttta
