# Supplementary material for: Comparative analysis of dinoflagellate chloroplast genomes reveals rRNA and tRNA genes
Source: BMC Genomics. 2006 Nov 23;7:297. doi: 10.1186/1471-2164-7-297 (PMC1679814; doi:10.1186/1471-2164-7-297)
Supplement: Additional File 3 — H. triquetraArtemis sequence file. Plain text file containing concatenated H. triquetra minicircle sequences for viewing with Artemis a freely available genome viewer and annotation tool. [file 1471-2164-7-297-S3.dna]

>HTCAT concatenated Heterocapsa triquetra minicircle sequences
aaatcctgataaatttcacttttctcagtacttttccccggtaaaagggggggggtgtct
gcgatttcaaagtggagtcccaaacgcatgtctggaatatatgaggagaagttattttct
cagatattctcagatattctcagatgtttaaagatttcatggaattttgcttgcatttct
ttaaaagtgcatttttgcacgattttaagaaaacacatgcaatttgccttggattttggc
caagccgcaagtcctttaaaaaaaaacaactcgtgaatcgtagcaatctatctataatac
cacctttggtggtattatagatagatagaaaacatttcacgagttgaagaaaaaagggga
aaataattcttgaaatctggaatcttctttttttgaaattccgcaagtccgcgattttag
aaatctttttaagatttgtggatcagaaattgggggttttgggtatttttctagatgttg
ccaaatcctgataaatttcacttttctcagtacttttccccggtaaaagggggggggtgt
ctgcgatttcaaagtggagtcccaaacgcatgtctggaatatatgaggaggagtaaaatt
ctgagaagttttagaaaattgtagaaaagttagtttatttaaaatgttatggatagattt
ttagtatttatggctttatttagtttgttgtttcccgtcggttcgtagaaatttaggcaa
ttactttgctcgttagataaaattgtttttcagatatgtcaatagtagagtctggtctca
agcaggctcaagtcactttaataaggctttagcaaagggacctaaaacaactacttggat
ttggagtcttcatgctgatgctcatgacttccaacaaagttcaagcgaaagcactgcagc
tagtgttggtgctaaggttttctcatcaggtttagctcatttttctattgttttcttctg
gctcggtggtatgcacttccatggtgcatatttctcaaactatagcgcttggttaaagga
tcctaagacaccaggttcacagttagtctggtctttagttggtcaagatattctcaacca
ggatctcggtggttatttccaatcaatccgtgttacttctggtttcttccaattatggcg
tgctgaaggtattgtaactcaggttcatttaaagtatgctgcggcagctgcactcattgg
ttcaatcgcaactctttgggctgcttacttccacatgcatatttcttggtcaagctctct
tagaacaatgggctctttaagctcatataacgcaggtcagttagctattttagctggtct
cggttctatctcatgggctggtcatcagatccacattgctttacctatcaaccgtctttt
agactctggtgttgatccttctcaattaccttctccacaagatctcttgttcaaggactt
aatgcaagttatcttccctggtttcggtgttggtccagcagtagacttctctatttacct
taaccaaaagggtgctgcatctgaagttggtttaaacccatctacaggtagtatttattt
aggtcaaattgcatctcatcatttcttcgttggtatcacttgtattattagtggtatcat
cgctcttcttgttaagagaagcaaggcaggttcattccaagatgcagctgcgtttaataa
ctcatggcattcacgcctttctattaaccttgctattgctggttcattaagtatcacatt
tgctcatcatatttatgcaatgccagtttatccattctgtggttcagattatgcaactgt
tctttcattatttgttcatcacatgtggattggtggtttcttcattgtcggtgctggtgc
acatgcttctatcttcatgattcgtgatgaaggtgttcctgctggtattcctagcgcaaa
gggtagactttattcagtcaactcaattatccaacaattattagctcatagagatatcat
tatgggtcatcttatttacgttactattgctttaggtatgcatgctttcggtatctatat
tcataacgatactttacaagctcttggtcgtcctgaagatatctttagtgataattctat
ccaattaaagccactcttcgctgtttgggttcaaagtcttccttctctcttcctcttaaa
cactctctcaggtgatgctgctgttactggtattcctggtttcggtcttgaggtcttaga
tgggaaggttgttactatgactcaagagttaggtacagctgatttcatggtccatcatat
ccatgctttcactattcactgtactctcttaattttaatgaagggtgttctttattctag
aagctctagattagtttcagataagttagaattaggtttccgttatccatgtgatggtcc
tggtagaggcggtacttgtcagatttcaccttgggatcatgttttcttaggtgtcttctg
gatgtacaacagtctttcaattgttatcttccacttcttctggaagatgcagtcagatgt
ttggggtgtctacgatgtctcaactcaaaagattgtccatctcactggtggtgacttcag
tgttaactctattactattaatggttggttaagaaacttcttatggtctcaggctgcaga
agttattcagtcttatggttcaggtctttctggctatggtcttattttccttggtgccca
tttcacttgggcattctcattaatgttcttatggtcaggtcgtggttattggcaagaatt
aattgagtcaattctttgggctcatcacaagttaaagattgtccctaacattcaacctcg
tgcattaagtattactcaaggtagagccgttggtcttgtccactacatgttaggtggtat
tggtacaacatgggcattcttccttgcaagggtggttgcgttatctatttcataaataac
tccattttcaataatttgggaacctcaaccgaagggtggtgggactcaagttttctgagg
ttttcaaatcctgataaatttcacttttctcagtacttttccccggtaaaaggggggggg
tgtctgcgatttcaaagtggagtcccaaacgcatgtctggaatatatgaggagaagttat
tttctcagatatttcaagattctcaaagatttcatggaattttgctggatttattcaaaa
tcatcaccttttaattatttgccttgcaaataactgaaagtgcatttttgcacgatttta
agaaaacacatgcaatttgccttggattttggccaagccgcaagtcctttaaaaaaaaac
acctcgtgaaatgttttctatctatctatcataccacctttggtggtattatagatagat
tgctaggattcacgagttgaataaaaaaggggaaaataatttgcagaaatctggaatctt
ctttttttgaaattccgcaagtccgcgattttagaaatctttttaagatttgtggatcag
aaattgggggttttggggaaatctctgaatcctgataaatttcacttttctcagtacttt
tccccggtaaaagggggggggtgtctgcgatttcaaagtggagtcccaaatgcatcttcg
gaatatatgaggagggggaaaattctggtaaactgtagaaaagttagtttatttaaaatg
ttatggatagatttctagtattttaatagttcgttaaaaaagtttaaaaagattcttcaa
ccttgtgttggggtaactttaaagtcgtctagttatgtagttttcaatatcgcttttaga
tggtagaattttaggttttacaactcattctgattcatttgtatctaagcgccagagtaa
tggtgcagctacaggtagattcttccaagttatcggtaacattcatgatatcgagtctta
ctatggtattcatggttcacaggttaacttacagatcttcttatctcacttcggtcactt
agctatcattttcttatgggcagctggtaacctcttccacattggttggaacggtaacta
tgagctttggattcttaatccaatctcaactatgccaattgctcatggcatctgggatcc
tcatttcggtgctcaaggtgaagctgtttggggtggcgtttcagctacttcaggtggtag
tgaggctgtagtcgtttcttattcaggtatttacaactggttatacgcggttggctttac
tagtgtctacgagatttataatttcgttattgtccttgagttattagctgttgctgctct
tctcttaggtaagactcatcttatctacaacgaggagttaattcaatggcttggtactaa
taagccttattatcgtgttggttcagataacgaagaagtcgttagcttatataagaagtt
agctttagatatgaaggtttatccaatgtttatttggcctttcagaatcttcttagctgc
ttttgatgctagtggtcttagattaaacttccacatcggtgcgttaattggtttcacttc
acttgcttgggcaggtcatcttatccatgttgctattccagcttcaagaggtatctatca
cacaatctctccggttggtgatagcacttttgctgagccttcattaaaggctttatatcc
attctatagtggtaactgggcttattatgcacaggatattgataaggataaccatatttt
cggttcaacagtcggtgctggtaaggctatcttaactttcttaggtggtgtcaagtcaga
tacagcttcactttatcttactgatatcgcgcatcatcatttagctatcggtgttctctt
tatctgggcagctcatctctattcatcactctacaagggttttggtcatagaatccgtga
tattcttgttagtgcaaactctggtatgatgatccgttcaatgaactcatatcatctcca
acttgcattagcatgtgctggtgtttcagttatcacatctgttgttggtcaacatatcta
ttcattagctccgtatccatacttagcttatgattatgttactacagttgctctttatct
tcatcattcttggattgcttcattattaatgatggcagcattcgctcatgccggtatttt
cttagttagagattatactgtcaaccctaagacaactacaggtgaggatatcattggtag
agttcttgctcacaaggctgctattatttctcatttaagttgggtttctctttggcttgg
tttccacacattaggtgtctatatccacaacgatacagttacagcttttggtgaacctca
aaatagcattttaattgaacctatctttgctcagattattcagtcagcttctggtaagac
tctctatggtacaactctctttagcgttgttaatccatcttctggttgggtccagagtgt
taacaagtcatttggttcattactccttcctatcggtcctggtgatttattagctcatca
cgctattgcgttaggcttacatgttactgttcttattttaatgaagggtgcattggacgc
acgtggttcaaagttaatgcctgataagattcacttcggttatggtttcgcttgtgatgg
tccaggtagaggtggtacttgtgatatctcagcttgggattcattctacttagctatgtt
ctggatgcttaatactaatgcatggacaattttctatttccattggaaggagttaacatt
atggcagaacattacattccagttcgacgagtcttctaactacttgaatggttggttccg
tgattatttatggttcaactcaggttcattaattcgtggttatgatgcacttggtgctaa
tgacttatcagtttgggcatggattttccttgcagctcatctctgttgggctacaggttt
catgttcttaatctcttggagaggttactggcaagaactcattgacatcattctctacat
gcatttaaagactccgatcttatatgacatctggaatgctggtgtctacactccagtcgc
attatcaattgtccaagctagattcattggtcttgttcatttcgcggttggtttcattat
aacttatgcagctttcattgttggttcaacaacttaggttaatttagctattttacttaa
aaccctaaatcctgataaatttcacttttctcagtacttttccccggtaaaagggggggg
gtgtctgcgatttcaaagtggagtcccaaatgcatcttcggaatatatgaggagaagtta
ttttctcagatattctcagatatttgaagatatttgaagatatttgaagattccatgtaa
ttttgcttgcatttcacttattttctaaaaagtgcatttttgcacgatttttcaaaaaca
catgcaatttgccttggattttggccaagccgcaagtcctttaaaaaaaaacacctcgtg
aaatgttttctatctatctatcataccaccaaaggtggtattatagatagattgctagga
ttcacgagttgaataaaaaaggggaaaataattcttgaaatctgggtttttgaaattgtg
gaaatccgcaagtcggcgatttctggggctcagatttggggttttgggtatttttctgga
tgttgctaaatcctgataaatttcacttttctcagtacttttccccggtaaaaggggggg
ggtgtctgcgatttcaaagtggagtcccaaatgcatcttcggaatatatgaggaggggta
aaattctgggaaattgtagaaaagttagtttatttaaaatgttatggatagatttctagt
atttttggctttattggtgattaagttaagatgggtattcacttgtgttacaaatgggat
taagttttagagtaaatgttagtggctttgttgattgttgttcttcacccttaaccttcg
acccttcggcaagcttcgaaccttcgggtgggggcggttggttattagcctttggctaaa
tcacacaccaaccttcgggttattatcggttattatcggttattatcggttaaaagtaat
agtaagcaatattcaagctaggttcatttttattgaattgaagaatactttcaacacttc
taacgttttcgcttcagcttatagcttctggggttctttcattggtttcatcctctcaac
ttctaaccgtctttacatcggttggttcggtatcttaatgttcccacttctcgtccttgc
tacagttgcatacattgcagctttcatcttcgctccaccagtcgatattgatggtatccg
tgaaccagttgctggtgcacttctttatggtaacaacatcatctcaggtgctgttattcc
ttcatctaacgctattggtgttcatttctatccagtttgggaagctcttggtttcgatga
atggttatacaacggtggtacttatcagttcgttgtccttcatttcatcttcggtgcagg
tgcttacatgggtcgtgaatgggaattctcattcagattaggtatgcgtccatggatttt
cgttgctttctcagctccacttgttgctgcttctgcagtcttcattgtttatccaattgg
tcaaggttctttctctgatggtatgcctcttggtatctcaggtactttcaacttcatgct
tgtcttccaagctgaacacaacattctcatgcatcctttccacattcttggtgttgctgc
tgtcttcggtggttcactcttctcagcaatgcatggttctctcgttacttcttcactctt
agctgaaactgcaggtgatctttcacttaacatcggttacaacttcggtcaagaagacga
aacttattcaatctcagctgctcatggttattttggtcgtcttatcttccaatatgcatc
attcaacaactcacgtagccttcatttcttccttgctgcttggccagttatcggtatctg
gttcacttcactcggtgttagtacaatggctttcaacctcaatggtttaaacttcaacca
gtcaatcattgactcatcaggtcatctcattaactcttgggctgatattgttaaccgtgc
tgatcttggtatggaagttatgcatgaacgtaacgctcacaacttcccacttgatcttgc
ataatcttatattcataaaccgtcgaagcttcgcttgaagttcgaaccgaaggcctatgc
ctctggctaatccggcaccccaaccaaagggtgcggttggcctttggttgggaatctccg
atttctcctcagtttcaattattattcgatgtttttctcactttcctagattttaccaaa
tcctaataaatttcacttttctcagtacttttccccggtaaaagggggggggtgtctgcg
atttcaaagtggagtcccaaatgcatgtctggaatatatgaggagaagttattttctcag
atattctcagatattctcagatatttgaagatattctcagattccatgtaattttgcttg
catttcacttattttataaaaagtgcatttttgcacgatttttcaaaaacacatgcaatt
tgccttggattttggccaagccgcaagtcctttaaaaaaaaacacctcgtgaaatgtttt
ctatctatctatcataccacctttggtggtattatagatagattgctacgattcacgagt
tgaataaaaaaggggaaaataatttgcagaattgtgggattttgattttcttaaattccg
caagtcggcgatttctggggctcagatttggggttttggggaaatctctgaatcctgata
aatttcacttttctcagtacttttccccggtaaaagggggggggtgtctgcgatttcaaa
gtggagtcccaaacgcatgtctggaatatatgaggaggaagaaaattctggtaagtttta
gaaaagttagttttagtttgaaatgttggttaaaatgttctggatagatttttagtattt
ttggttttatgttcgttttcaattattgaggtatttcaaattcttgcaaaaaataagatt
accttggttcagagttcacatcgttattcttaacgatccaggccgtcttattagtgtaca
tatcatgcatactgcactagtagctggttgggcagccgttatgactttatatgagcttat
tatccttgatccaacagatccagtctacaatccaatttggagacaaggtgcttacgttat
gccattcatttctagattaggtgttgtccgttctctttatgattggtcattaggtatcga
agttactaacaatccttattggacttatgaaactgttgctgtctcacatatcttattatc
aggtttctcaatcttagcagctttctggcattgggcttactgctatttagatcttttcgt
ctcatctactacaggtaagttagttttagatcttaacagaatctttggtattcatttatg
tttagcagctcttctctgctttggtttcggtttagctcatcttactggtttcggtggtcc
aggtatgtggacatcagactcattcggtatcgtcggttcagttagatttgtcaagcctgt
ttattcagtcattggtttaactccattctgttatggtgttatttcatcaaatcatattgt
tgccggtttcttcggtatcgctgttggtttatggcatgtctcatcaagaccaggtccaac
tttatacaagttattaggtatgggtaacatcgaaggtgctttatctagtagtattgcagc
agtcttcttcacagcattcattacatcagctactatgtggtatggttcattatcaactgc
attagagctctttggtccttcaagatatcattgggataatggttatttctcacttgatat
cgaacgtcgtgttaagagcgttgatagcgtcttcttaaacaagggttgggaagaagttcc
agagaagttagttctttatgactatatcggttgtaatccagctaagggtggtttattccg
ttctggtccacagctcaagggtgatggtgttgtccaaaactggttaggtcatgctaactt
cgagatgggtacattatcattagctgtccgtagaatgccagctttcttcgaaacattccc
agtcattcttattgatcagggtggttctctccgtgcagatattccattccgtcgtgctga
atctcgttacagtatcgaacagagtaatgtcgttctttacttctcaggtggtacattaaa
cggtattgaattatcagctccttcactcgttaagggttatgctcgtaaggcacaattcgg
tgagatcttcactttcgataagaagacaggtggtgcagatggtgtcttcagaacatcacc
aagaggttggtattcattcggtcatgtctgcttctcattcttattcttcttcggtcactt
atggcatggcggtcgtgctctcttcagagatatctggactggtgttactatcgagaatgc
tttaaaggtcgaatacggtcttaatgaaaagttaggtgatggcgcaactaaaacaactgc
attcctttaataggtcttccacgcgaagcttgccttcggttgggggagttcacagatttt
atcaaatcctgataaatttcacttttctcagtacttttccccggtaaaagggggggggtg
tctgcgatttcaaagtggagtcccaaacgcatgtctggaatatatgaggagaagttattt
tctcagatattctcagattccatgtaattttgcttgcatttcacttattttctaaaaagt
gcatttttgcacgattttaagaaaacacatgcaatttgccttgaaaaaatcaaactccgc
aagtcctttaaaaaaaaacacctcgtgaaatgttttctatctatctatcataccaccttt
ggtggtattatagatagattgctaggattcacgagttgaataaaaaaggggaaaataatt
cttgaaatctggaatcttctttttttgaaattccgcaagtccgcgatttctggggctcag
atttggggctcagatttggggctcagatttggggttttgggtatttttctggatgttgct
aaatcctgataaatttcacttttctcagtacttttccccggtaaaagggggggggtgtct
gcgatttcaaagtggagtcccaaacgcatgtctggaatatatgagggatagtaaaattct
gggaagttttagaaagttgttgaaaagttagtttatttaaaatgttatggcaacctcaac
cgaagggtggggtgagatttctagtatttttaatggaagagtgagtttaagttgaaacag
atcgaagaaatgtgatatcagttattttaactggaatggggttccttcggccaattttca
acctccccgcaaagcttgcctttgcttgggggtcggatgatttgtatacatttttataaa
cctttgtagctgaatacgtatttcatgtttgaaaaagcgaactttaatcggatctagata
ttcttggtggtcaggtaatgcccgcttcattgaactctcaggtaagttcctcggtgctca
tcttgcacatgctggtcttattatgttctggtcaggttcaatgactttatttgaattatc
acatttcgctcctgaaaagcctttatatgaacaaggttttattctccttcctcacttagc
tactttagcttttggtgttggtccaggtggtgaaattactgatacttattcttatttcgt
ctgcggtgttttacatcttatttcatcaggtgtcttagctttaggtggtatttatcactc
aattttcggtcctgaaagattagaagaaacaacttatggtttccttttcggttatcagtg
gcaagatagattccgtatgactgctattcttggtgctcatctcggtactattggtttagc
ttctacactcttatttgtgaaggctgtttatcttggtggtctctatgacacttgggcttc
aggtggtggtgatgttagaattattaaggatagctcactcactttaaacccatatatcct
cggtagatacttagtccgtgctccgttcggttctgaaggttggatcatttcgatcaacaa
catggaggatctcgtcggtggtcattattgggttggtatttacacacttattggtggcgt
ttggcatattcaaacaagaccattcggtgttgtcgttagaggtttcacttggtcaggtga
agcatacttagcatacagtttatctgcactctcattaatgggtttcattgctgctgtcta
tgcatggtataacaacactgcttatccttctgaattctatggtcctactggtccagaagc
ttcacaggctcagggtttcacattcttagtccgtgatcagaagttaggtattaaggttgc
ttcatcacaaggtcctacagctctcgctaagtaccttatgagatcaccttctggtgaagt
aattttcggtggtgagacaatgagattctggtctgtccaaggtggttgggtcgaacctct
ccgtacatcatttggtttagatatctacaagattcaatcagatatccaatcatggcaaga
aagacgtgctgctgagtacatgacacatgctcctcttggtgcattaaattcagtcggtgg
tgtcgctactgaggtcaactcagtcaactatgtttctccaagatcatggttaacatcttc
acactgggtattcggatacttcattcttgtcggtcattggtggcatggcggtagagctag
agcttcagcattatcaagtgaaggtggcttatctcgtatttatgaaccagtcctttatat
gcgtccaattgattagtagactgattattgcccgaacctcccaaccgaagggtggcgaag
cttgccttcggttgggggatgatagaaatttagtcaatttaactatttgattgaaatcct
gataaatttcacttttctcagtacttttccccggtaaaagggggggggtgtctgcgattt
caaagtggagtcccaaacgcatgtctggaatatatgagggaaggttattttctcagatat
tctcagattccatggaattttgctggatttcttcaaaatcatcaccttttaattatttgc
cttgcaaataactgaaagtgcatttttgcacgattttaagaaaacacatgcaatttgcct
tggattttggccaagccgcaagtcctttaaaaaaaaacaactcgtgaatcgtagcaatct
atctataataccacctttggtggtatgatagatagatagaaaacatttcacgagttgaat
aaaaaaggggaatttgattttgatgatttttatgaaattccgcaagtcggcgattttagg
atctcagatttgtgtttttgtgggattttggggaaattgtggaatgtgatgaaatcctga
taaatttcacttttctcagtacttttccccggtaaaagggggggggtgtctgcgatttca
aagtggagtcccaaacgcatgtctggaatatatgaggagaggtaaaattgtagaaaatgt
tggttgagttgttgatggtgattgggtgtttgaaaatgttatggatagatttctagtatt
ttgattattactgtttggtaggaacttgtatttagatacgttttgaatagctatttttta
taatgggcttcatttatgattggtccgaagagcgtttagagattcagtcaattgctgatg
atatcctctctaagttcgtcccttctcacgtaaatattttctattgctttggtggtattg
tcttaacagctttcattttccaaggtgcttcaggtttcgctttaactatttattatcgtc
ctacagttgttgaggctttctcatcaattcaattaattttatatcatgtgaacttaggtt
ggtttattagatcaattcatcgttggtcatcaggttgtatggttctcgtcttaattcttc
atatttcacgtgtttatttaacaggtggtttcaagaagccgcgtgaattaacttggatct
caggtgtcatcttagctgttgttacagtttcttttggtgtcacaggttattcattacctt
gggatcagattggttattgggcttgtaagattgttacagctgtcccagaagcattagatg
atttacttccgggtgctggtaagctcttagttcttactttacgtggtggcttcagtgttg
gtcaaactactttaacaagattatatagtatccacactttcgtcttaccgttagttactt
tagtcttactcatcgtccatttctctctcttaagaaagcaaggtatttcaggacctcttt
aaattatgccctttgggctcgaaggttgttatttgaaggatcgttttaactccattacag
tgatattcttggccatatggtaaatgaagattacttgttacatcttatttttttaaacaa
atatattgttagtctaatcgttaaggaaggtaattcgtgtgttatgtataatttaatcgt
ctctttattcctttatttgggcttagtttctgagttagcaaatcctggtatgattgttcc
agcaatcgagaagatcatcttgttagcaaatgttggtggtggtggtttgaaggaatctgg
tagcccattgattaagaagtttgttatttcatctatcatgggttgcttaggtattggtac
accttcatctaaggttagctcattctcattaagagtcctttcttcaattggggtcagtta
gtttagttaaagattaaaagttagtttattttaaaaaagtgtaaaagatagttctttgaa
agcaaccttcggcaagctcccgaaccttcgggtggtggaagcttcctccaaccttgaaga
caagggggggtggcatgtttaaattatgttcatatcaacttgttaacatcgcttagagtt
gcagtttatttcgcattctcattatgtttttctatcttcatttgcggtttcttgtcaaac
gacattggtcgtacaagttctaacactttcatttaatattactttcttcacttattttaa
gtgcaatggggtccctacggccaatttttattcacttatttttacttgactgggattcct
tcggacaattcgatctcctcagctttctgattttctgaaatcctaataaatttcactttt
ctcagtggttttccccggtaaaagggggggggtgtctgcgatttcaaagtggagtcccaa
acgcatgtctggaatatatgagggaaggttattttctcagatatttgaagattccatgga
attttgcttgcatttcacttattttctaaaaagtgcatttttgcacgatttttcaaaaac
acatgcaatttgccttgaaaaaatcaaactccgcaagtcctttaaaaaaaaacacctcgt
gaaatgttttctatctatctatcataccacctttggtggtattatagatagattgctacg
attcacgagttgaagaaaaaaggggaaaataatttgcagaattgtgggattttgattttc
ttaaattccgcaagtcggcgattttagaaatctttttaagatttgtggagctcagatttg
ggtttttgggtatttttctggatgttgctaaatcctgataaatttcacttttctcagtac
ttttccccggtaaaagggggggggtgtctgcgatttcaaagtggagtcccaaacgcatgt
ctggaatatatgagggatagtaaaattattgtaaaagttgaaaattgtagaaaatgttgt
ggatagatttctagtatttggataagtttgttaaaaaagtttaaaaagctcattattggt
tttacttcaattatatatcatacaattctaaaatgcttatcgaaaagaaaatcttcgtat
atggagttataatctcaattggttaaggtgtcgttacattacaagggtttttaatagcat
tcatcggtgaagttttcagaatctgtgcaatgggccttagcgaaagtagcttcggtctcg
ttgtcaatctttatagagatgaaacaatgaacttactcattggtgccttattacttaatc
ctgaggatcgtatttctgaaggtgctaaggtcaatggtatgtctagacttgcttcaattc
tcttaggtgatttcgctattggttcaattattgatccaattggtaatttcattttaaatt
cagatagaatcgatgttcaatatcgttgggttatcgagtcacctgctccaggtattattg
atagacaatcagtcttcgaaccattacaaacaggtattttatctgttgacgcaatggttc
cgattggtcgtggtcagcgtgaattagttattggtgatcgtcagacaggtaagacatcta
ttggtgttgatactatcctcaatcaaaagtatgaaaaggttttctgcgtctatcttccta
ttggtcaaaaggcttcatcagtccttgaggtctatttagctttagttcgtcgtgattctg
ttttctatctttcaatgattgttgctgctgctacatcatcagctgtctgtcagtacttag
ctgcttacagtggtgctgctatttgtgagttcttcatgttagttcgtgaattacctgcat
tccttatgattgatgacctctctcgtcatgctgttgcatatcgtgagatttatctcttat
tacgtcgtccacctggtcgtgaaggttatcctggtgagattttcttcgtccattcacgtc
tcttagaaagatcagctaagttatctactaacctcggtggtggtagtacaacttgtttcc
cagttattgaaacattagctggtgatgtctcagcttatattagtactaacgttattagta
ttactgatggtcagatcttcttatcaactgacttattccttagtggtattaagccagcta
ttgacgtcggtttatcagtcactcgtgtcggttcagctgctcagtgggatggtatgaagt
tagtcgctgcttcttacaagttagagattgctcaatacgttgagttacaatcattctctc
agttcgctgcggatcttggtgaagaaacaaaggctagattagctagaggtcgtcgtcttg
ttgaaatgcttaagcaattctgtggtactcctatgacactcatgtcacaagtcggtatct
tatcattagctggtcaggatctcattaagaatcttgccgtcgaagatattcgtgcattct
tagagatgtacttagctgtaccatcttgggtcatgttactccttccaccaagattagttg
gtgtatctattgtttccctcttacataattaatacttagttagcttgtcataccaccaaa
ggtgggaacccaaccttcggcactcttcgattggattagccaaaggctaaagggtgggca
agcttgtcggaaaatacagttcgagttagcaaataaagataaaataacctagaaatgtca
gggcattatgataaaacttaaactagtcaactatggaagctttattctacatcagtgttt
taatgttcactctcatcactttaatcttatcagttgtgttacgagaagcagcacgtgttt
aatctaatttaggattttactaaatcctgataaatttcacttttctcagtacttttcccc
ggtaaaagggggggggtgtctgcgatttcaaagtggagtcccaaacgcatgtctggaata
tatgaggagaagttattttctcagatattctcagatattctcagatatttgaagatattc
tcagatattctcagatattctcagattccatgtaattttgcttgcatttcacttattttc
ctaaaagtgcatttttgcacgattttaagaaaacacatgcaatttgccttggattttggc
caagccgcaagtcctttaaaaaaaaacacctcgtgaaatgttttctatctatctatcata
ccaccaaaggtggtattatagatagattgctaggattcacgagttgaataaaaaagggga
aaataattcttgaaatctgggttttgatgattttgaaatctcaaattccgcaagtcggcg
atttctggggctcagatttggggttttgggtatttttctggatgttgctaaatcctgata
aatttcacttttctcagtacttttccccggtaaaagggggggggtgtctgcgatttcaaa
gtggagtcccaaacgcatgtctggaatatatgaggaggggtaaaattctggtaagtttta
gaaagttagttaaaattgtagaaatgttggtgatggtgatggtgtttgaatgtttgaaaa
taggtgattaatagatcgaagaaatgtgatgtactttaagagggtgaccaacctgccata
atctttgtttctctcaatggcatataatattcgtggaaacaaaggtactccattaactta
tcgaaaagatacctctgtgtagatttttagaaatatttagttaatactgaataatagaag
cggtgagcttcttcagtagctgttggtagaatctttacgggtttgctgtccataggctaa
aggattaatagtcagatttgtgatttgtaaatgaaaggtgaaaagaattccgaaaagtag
gtgaaatagtggtaatttaattaataggatgaaatcttacgtttttatattatataagtg
gttgtagaagaaagaattattgagtttaaactaacattgttaattgttattaaagcccga
atgctaccgatctaactatcattaaggtttttctgctggttgagtatactaaagattaaa
atgtaaagggatacacacctgccattcaattgatggttggtggttaaatgtcatacgagg
tgtgttaatatctggatgtgttcaaaagatataatggtgtcgaataaatgtaatttgctg
gcataagattgttgtaaaatgattttaattaagaaggattaactataaataagattcaag
tgctcttaggagtattattattagtcatttgcaattaagttaagatgggtattcacttgt
gttacaaatgggagaagcccgaactagtagttaaagttgaaaaatatctatgtgtcttaa
atgaaattatttaatagatgtgctttaatatgagctcaaaagttggattaatagtatcca
tcttttcaaaagtgtgtagtatcttatgagctaaattgtctatgtatgtgtttggcaaat
aaagatattgctgaagctctagtagtaaagatagaatattatccattgttaaaggtggtg
taaaaatggcaatttaagtaattttaattcgtgttaacctaatagtatatccaatagttt
gttatcgctgtcaaacagattgcataagattcaattcctaaagcaagatcctttttgtta
tagctgaaggtttttatcttcttcataaaacctagtttcattaatagtaggggatcttag
atctctgttacaaaatagtgctagggttgtacactctgataaaggttggtggtttattaa
gatctttgttcataataaagaagggtaaagaatttggcaattaagttgtagaacttaggg
ataacaataatatttatcaaccgactgtataccaaatacacaaggtttagttaaagatgt
ttatattttagaactgatatgtgaccactatttataagcgcatttctgctgtgacaaagg
ttggctgtaactataacggtcccaaggtagcaaatttccttgtcgtctaaataacgacct
gcatgaaagatagaacgattcgatagctctcttgcatagatgtggtggtaaaatattagg
tagtgtgaagatactctaacaacgttataggacaaaaagaccctgtgaacctttataggg
ataaaatttagtagaggttctatattaacatatcgcttcggctaggatggaaaaagtgtg
agataccattcattgagaatagaataagataaatcagttaattattaatagcctttgatt
caacctcggttgatcttagtgcactgtatatttgtcaaatgttagatgggctatttaatt
ggggcgataaccttctttaatcaaacaaaaggtgaacaaagctattgatacgggctttgt
taaaggacgagtaagtacaaagatagatctgtggcttaatggtattcctttgtttgatcc
agtatttaaatggtatcttagtgaccttaaaattaatttatcaaataaaagctactcaag
ggataacaggcttaattaaaattagagctcacattaaatttgccagtttggcacctcgat
gtcggcttatcttttcaaaaatctgtattaagattattggtgggagtgctcatcccataa
taaggtacctgagctgggttcaaaacgatggaaatcagtttggtctatatctctaacttt
aaaagtaaatcatagtcttctttgctcagtacgcaaggaccgtcaacaaattgctaaagg
tgaattttgcaatatagtggtatcactccaaagataagtgattattagacaattctaaat
ttaatgtctgaaaacaaaaactcttcacaacctcaaccgaaagggtggggtgaaactcct
cagttttaattattattcgatgtttttctcactttcctagattttaccaaatcctgataa
atttcacttttctcagtacttttccccggtaaaagggggggggtgtctgcgatttcaaag
tggagtcccaaacgcatgtctggaatatatgaggagaagttattttctcagatattctca
gattccatggaattttctcagatatttgaagattccatgtaattttgcttgcatttcact
tattttataaaaagtgcatttttgcacgattttaagaaaacacatgcaatttgccttgaa
aaaatcaaactccgcaagtcctttaaaaaaaaacacctcgtgaaatgttttctatctatc
tatcataccaccaaaggtggtattatagatagattgctacgattcacgagttgaataaaa
aaggggaaaataatttgcagaattgtgggattttgattttcttaaattccgcaagtcggc
gatttctggggctcagatttggggctcagatttggggttttgggtatttttctggatgtt
gctaaatcctgataaatttcacttttctcagtacttttccccggtaaaagggggggggtg
tctgcgatttcaaagtggagtcccaaacgcatgtctggaatatatgagggatagtaaaat
tctgggaagttttagaaagttgttgaaaatgttgtttgagttagtgattagttgtttaaa
atgttatggatagatttctagtatttatggcttgatagtaatgttagtagcagatataac
acatgttagataaaaatctaaaggagattatagtatagttgtgaggaaagtcttttcttt
ctatcttcatttgattctagaagaaatgaccttattaagctacctgcatttctaattaag
tgcaaggcaatgatgggtatttgtatttattgtattgataagtcagcagacactttatat
ttggaaaaaggtgcaaatcgttttgtacaagcagtgggtaatatttcacaatcagaaata
aatagttgggagcataaacctttgcgcgatagtcttcgggctcgccttcggttatttatt
ataagttgggtgtgctgtaaatgaatgttattaacctttggttaacaatttagcgtagca
tacttcgtcaccctttggttggccgttcggttgttagctattgattgtcttattttgatg
aagaaatgttatgtaagtgttttagtaagtgctgtaaacctttcttcgatgaataccggt
taatcttgtgccagcagcagcggtaatacaagtggtgtaaacgttctataggttaattag
gtgtaaagagtgatttggacatgaggtttatatgtgtagtgagaatttattatcagtgtc
acggactcgtcattagagtaattctagatttgatgtggtgtaaaaatgttaattgtaata
gtgaaatctatatataattggtagaaaattgatttgatattggtagcttatctttggtag
atattctattcacaaaagcttgaggtgtgacagggattagataccccattaattcaagtg
ataaattatggcttattataaattggatctatttttaacatatgaaggttcttaacctaa
ggagtacgttttcataaatgaaacttaaatgttctgatggtggtttaaaacaatagtgga
atagatgatttaattcgatgttatgcgataaagcttatcacttatcatttttaataccta
ggtataggtagaattttattcaaagtagtgcatggctgttaaagggtaatgttttgtaat
atctggttcaattcaagaatagccgatacataaagagaaataattaagtacattttacag
gcttttgtctaacaagagtgctggtatttaaatggtatctattaaaatattagatagaat
aacatcaagtcattatgctcttttgtttagagatattcatctgttacaaagaaagctata
tagctacttttgaatgagtaaatcaaatgttatcatcctaattgaaaattgaaatgtttt
tataaaggaggaattattaggaatctttggttagttacttaaaggtgaacaggagataaa
ctttacacatactgcccgtcaaacaaaaagcagagatatagatgaaaacagaaaaaacca
cacaattgtgaaattaggatgctaatttgtgttaagtcgaaacatggttgctcatcagga
atgatgagctggaatgcaaaagtcaatgtcaacaccacctttgatgaacgaagttggaca
aggattcaaattcaatgtcaacaccaccaaaggtggtcttcggttatctttggtgaacga
agttggacaaggattcaaataacgtagatagtgaaattcataatttcaaggatggttcaa
ttccattattctgtttaagtcttcggatttaatcgaacattcatttcttcgaacattcat
ttcttcgaacattcatttcttcgaacattcatttcttcgaacattcatttcttcgaacat
tcatttcttcgaactcttcactaattctcctcagtcaacctcggttggcaattattattg
tctcagttttctgagcctcctagattttaccaaatcctgataaatttcacttttctcagt
acttttccccggtaaaagggggggggtgtctgcgatttcaaagtggagtcccaaacgcat
gtctggaatatatgaggagaagttattttctcagatattctcagatattctcagatattc
tcagatattctcagatatttgaagattccatggaattttgctggatttattcaaaatcat
caccttttaattatttgccttgcaaataactgaaagtgcatttttgcacgattttcagaa
aacacatgcaatttgccttgaaaaaatcaaactccgcaagtcctttaaaaaaaaacacct
cgtgaaatgttttctatctatctataataccaccaaaggtggtattatagatagattgct
aggattcacgagttgaataaaaaaggggaaaataatttgcagaaatctgggttttgaaat
tatgaaattccgcaagtcggcgatttctggggctcagatttgtgatattttagggttttt
gggtatttttctggatgttgctaaatcctgataaatttcacttttctcagtacttttccc
cggtaaaagggggggggtgtctgcgatttcaaagtggagtcccaaatgcatcttcggaat
atatgaggaaaggttattttctgagaagttttagaaagttagttaaaattgtagaaatgt
tgtgaagagttgttgattgacacttgattgattcggttgtttgaaaatgttatggataga
tttctagtatttttggctttattggtgattaagttttagagtaaatgttagtgtctttgt
tgattgttgttcttcactcttaaccttcgacccttcggcaagcttcgcggggcggttggt
tattagcctttggctaaatcacacaccaacctttggttcctttttcttatcgacattaca
tgacttattatcgcatgacttatcgacattacatgacttattatcgcatgacttatcgac
attacatgacttatagctgaaggtttttatataaatgaaacttaaatgttctgatggtgg
tttaaaacaatagtggaatagatgatttaattcgatgttatgcgataaagcttatcactt
atcatttttaatacctaggtataggtagaattttattcaaagtagtgcatggctgttaaa
gggtaatgttttgtaatatctggttcacttcttcataaaacctagtttcattaatagtag
gggatctcagatctctgttacaaaatagtgctagggttgtagattcaattgatggttgtt
gactaacatccgaacggactcctcagcttctcttattattcgatatttttctcatcttcc
tagattttcccaaatcctgataaatttcacttttctcagtacttttccccggtaaaaggg
ggggggtgtctgcgatttcaaagtggagtcccaaacgcatgtctggaatatatgaggagg
ggtaaaattctggtaagttttagaaaattgtagaaatgttggttttaagtgattgaatgt
ttgaaaatagatgatgaatagatcgaagaaatgtgatgtactttaagagggtgaccaacc
tgccataatctttgtttctctcaatggcatataatattcgtggaaacaaaggtactccat
taacttatcgaaaagatacctctgtgtagatttttagaaatatttagttaatactgaata
atagaagcggtgagcttcttcagtagctgttggtagaatctttacgggtttgctgtccat
aggctaaaggattaatagtcagatttgtgtattgtaaatgaaaggtgaaatagtggtaat
ttaattaataggatgaaatcttacgtttttatattatataagtggttgtagaagaaagaa
ttattgagtttaaactaacattgtttattgttattaaagcccgaatgctaccgatctaac
tatcattaaggtttttctgctggttgagtatactaaagattaaaatgtaaagggatacac
acctgccattcacattcaattgatggtttaacattgtttattgttattaaagcccgaatg
ctatcgatctaactatctatactaaagattaaaatgtaaagggatacacacctgccattc
aattgatggttggtgatttaatcacacattaatttcttctaactcttccaacctcaaccg
aaagggtggggttgatactcctcagtttctcttattattctcagtttttctgatgttgcc
aaatcctgataaatttcacttttctcagtacttttccccggtaaaagggggggggtgtct
gcgatttcaaagtggagtcccaaacgcatgtctggaatatatgaggatagggaaaattct
ggaagattcttatttattcaacaaatatctacaactcacttattttaactgccatgggat
tccttcggccaattttctgatggattttgaggttttattaaaaatcatgcaatttgcctt
agatttgccttggtttttgaaaagtgcatttttgcacgattttaagaaaacacatgcaat
ttgccttgaaaatcaccttttctgcaagtcctttaaaaaaaaacacctcgtgaaatgttt
tctatctatctatcataccaccaaaggtggtattatagatagattgctaggattcacgag
ttgaataaaaaaggggaaaataatttgcagaaatctgggttttgatgatttttatgaaat
tccgcaagtcggcgatttttaatcagaaatctggggttttggggaaatcttgaaatcctg
ataaatttcacttttctcagtacttttccccggtaaaagggggggggtgtctgcgatttc
aaagtggagtcccaaatgcatcttcggaatatatgaggaaaggttattttctgagaagtt
ttagaaagttagttaaaattgtagaaatgttttttgagttgttgattgacacttgattga
ttcggttgtttgaaaatgttatggatagatttctagtatttttggctttattggtgatta
agttttagagtaaatgttagtggctttgttgattgttcttcttcactcttaaccttcgac
ccttcggcaagcttcgcggggcggttggttattagcctttggctaaatcacacaccaacc
tttggttcctttttcttatcgacattacatgacttattatcgcatgacttattatcgcat
gacttatcgacattacatgacttatagctgaaggtttttatataaatgaaacttaaatgt
tctgatggtggtttaaaacaatagtggaatagatgatttaattcgatgttatgcgataaa
gcttatcacttatcatttttaatacctaggtataggtagaattttattcaaagtagtgca
tggctgttaaagggaaatgttttgtaatatctggttcacttcttcataaaacctagtttc
attaatagtaggggatctcagatctctgttacaaaatagtgctagggttgtagattcaat
tgatggttgttgactaacatccgaaccttcggcaacctttgggactgggactcctcagct
tctcttattattcgatatttttctcatcttcctagattttgccaaatcctgataaatttc
acttttctcagtacttttccccggtaaaagggggggggtgtctgcgatttcaaagtggag
tcccaaacgcatgtctggaatatatgagggatagtaaaattctggaaagttttataaaat
tgtagaaatgttggttgagttgttgatggtgattgggtgtttgaaaataggtgatgaata
gatcgaagaaatgtgatgggctttaatatgagctcaaaagttggattaatagtatccatc
ttttcaaaagtgtgtagtatcttatgagctaaattatctatatatgtatcttatgagtat
gagctaaattgtctatgtatgtatcttatgagctaaattgtctatgtatgtgtttggcaa
ataaagatattgctgaagctctagtagtaaagatagaatattatccattgttaaaggtgg
tgtaaaaatggcaatttaagtaattttaattcgtgttaacctaatagtatatccaatagt
ttgttatcactgtcaaacagattgcataagattcaattcctaaagcaagattgttgcttt
tacttagtgtagtacccatcactaacatcataagataaacgtattcaatcttcaacgatg
ttagtgtagcgtaaagttaagcgtatttggtttgggtccaaaaggttaaaggttagattc
cttttactcaagtacatttcatttcttcgaactcttgatttactctccattattctcctc
aaatcctgataaatttcacttttctcagtacttttccccggtaaaagggggggggtgtct
gcgatttcaaagtggagtcccaaacgcatgtctggaatatatgaggatagggaaaattct
tgaagattcttatttattcaacaaaagttgcctagattcaatctttcaacaaaagttgcc
tagattcaatctttcaacaaatatctacaactcacttattttaactgccatgggattcct
tcggcacccttcggttgaattttcatccacttatttttagtggcatgggcttccttcggc
caattttcatccacttatttttagtggcatgggcttccttcggacaattcacccaaagtc
catttttccatgcaatttgccttaaatttgccttgttttctaaaaagtgcatttttgcac
gattttaagaaaacacatgcaatttgccttgaaaatcaccttttctgcaagtcctttaaa
aaaaaacacctcgtggattgtttctatctatctatcataccacctttggtggtatgatag
atagattgctaggattcacgagttgaagaaaaaaggggaaaataattcttgaaatctgga
atcttctttttttgaaaatccgcaagtcggcgatttctggggctcagatttggggttttg
ggtatttttctagatgttgctaaatcctgataaatttcacttttctcagaggttttgccc
ttacctaaggggggggtgtctgcgattttaaagtggagtcccaaatgcatgtctggaata
tatgaggagggggaaaattctgagaaaagctggaagttttataaaattgttgaaaatagg
tgatgaatagatcgaagaaatgtgatgtactttaatatgagctcaaaagttggattaata
gtatccatcttttcaaaagtgtgtagtatcttatgagctaaattgtctatgtatgtgttt
ggcaaataaagatagaatattatccattgttaaaggtggtgtaaaaatggcaatttaagt
aattttaattcgtgttaacctaatagtatatccaatagtttgtttaattcgtgttaacct
aatagtatatccaatagtttgttatcgctgtcaaacagattgcataagattcaattccta
aagcaagatcctttttgttatagctgaaggtttttatcttcttcataaaacctagtttca
ttcataattttattcaaagtagtgcatggctgttaaagggtaatgttttgtaatatctgg
ttcacttcttcataaaacctagtttcattaatagtaggggatctcagatctctgttacaa
aatagtgctagggttgtacactctgataaaggttggtggtttcttcatctcttcagtaac
cttcattctcaaagatttcatggaattttgctggatttcacttattattgtctcagtttt
ctgagcttcctagatgttgccaaatcctgataaatttcacttttctcagtacttttcccc
ggtaaaagggggggggtgtctgcgatttcaaagtggagtcccaaacgcatgtctggaata
tatgaggagaagttattttctcagatatttgaagatttatgagaaatcatcagggcaagc
tctcattaatgggtttcattgctgctgtctatgcatggtcaaccgaagggtgaacaacac
tgcttatccttctgaattctatggtcctactggtccagaagcttcacaggctcagggttt
cacattcttagtccgtgatcagaagttaggtattaaggttgcttcatcacaaggtcctac
agctctcgctaagtacatgacacatgattcgcgtacaacaaccttaagttttggtagata
aattataaattccaattttataagctgtggttcaagtccacaagggttccctctttgagg
ttattcaagataaacgtattcaatcttcaacgatgttagtgtagcgtaaagttaagcgta
tttggtttgggtccaaaaggttaaaggttagattccttttactcaagtataattgatcat
ttcttcgaactcttcatttactactcattttcaattattctactcattttcaattattat
tcgatgtttttcttcacttcctagattttaacaaatcctgataaatttcacttttctcag
tacttttccccggtaaaagggggggggtgtctgcgatttcaaagtggagtcccaaacgca
tgtctggaatatatgaggggtaagaaaattattgaagattcttattcatccaacttttgt
tggctagattcaatctttctgcaaaatatctccaactcacttattttaactgccatggga
ttccttcggccaattttcatccacttatttttagtggcatgggcttccttcggccaattt
tctgatggaattttgcttgtttttctttaaaatcacccaaagtacatttttccatgcaat
ttgccttggatttcacttattttctaaaaagtgcatttttgcacgattttaagaaaacac
atgcaatttgccttgaaaatcaccttttctgcaagtcctttaaaaaaaaacacctcgtga
aatgttttctatctatctatcataccacctttggtggtattatagatagattgctaggat
tcacgagttgaataaaaaaggggaatttgattttgatgatttttatgaaattccgcaagt
cggcgatttttaatcagaaatctggggttttgggtatttttctggatgttgctaaatcct
gataaatttcacttttctcagtacttttccccggtaaaagggggggggtgtctgcgattt
caaagtggagtcccaaacgcatgtctggaatatatgagggatagtaaaattctgggaagt
tttagaaagttgttgaaaagttagtttatttaaaatgttatggatagatttctagtattt
ttggctttattggtgattaagttttagagtaaatgttagtggctttgttgattgttgttc
ttcacccttaaccttcgacccttcggcaagcttcgaaccttcgggtgggggcggttggtt
attagcctttggctaaatcacacaccaaccttcgggttattatcggttaaaagtaatagt
aagcaatattcaagctaggttcatttttattgaattgaagaatactttcaacacttctaa
cgttttcgcttcagcttatagcttctggggttctttcattggtttcatcctctcaacttc
taaccgtctttacatcttgttgattgttcttcttcactcttaaccttcgacccttcggtt
gggggcggttggttattccaaaggctaaatcacacacgaaccttcggcaagctctcatta
atgggtttcattgctgctgtctatgcatggtcaaccgaagggtgaacaacactgcttatc
cttctgaattctatggtcctactggtccagaagcttcacaggctcagggtttcacattct
tagtccgtgatcagaagttaggtattaaggttgcttcatcacaaggtcctacagctctcg
ctaagtaccttatgagatcaccttctggtgaggtaattttcagtggtgagacaatgagat
tctggtctgtccaaggtggtgagacaatgagattctggtctgtccaaggtggttgggtcg
aacctctccgtacatcatttggtttagatatctacaagattcaatcagatatccaatcat
ggcaagaaagacgtgctgctgagtacatgacacatgattcgcgtacaacaaccttaagtt
ttggtagataaattataaattccaattttataagctgtggttcaagtccacaagggttcc
ctctttgaggttattcaagataaacgtattcaatcttcaacgatgttagtgtagcgtaaa
gttaagcgtatttggtttgggtccaaaaggttaaaggttagattccttttactcaagtat
agtggatcatttcttcgaactcttgatttactactaattgaaaattattctacttatttt
caattattctacttattttcaattattctacttattttcaattattctacttattttcaa
ttattctacttattttcaattattctacttattttcaattattctacttattttcaatta
ttattctctcagttttctgagattcctagattttcctaaatcctgataaatttcactttt
ctcagtacttttccccggtaaaagggggggggtgtctgcgatttcaaagtggagtcccaa
acgcatgtctggaatatatgaggagaagttattttctcagatattctcagatatttgaag
attccatggaattttctcagatatttgaagattccatggaattttgctgaaatttaactt
attttctaaaaagtgcatttttgcacgattttcagaaaacacatgcaatttgccttggat
tttgggcaagccgcaagtcctttaaaaaaaaacacctcgtgaaatgttttctatctatct
atcataccacctttggtggtattatagatagattgctaggattcacgagttgaataaaaa
aggggaaaataattcttgaaatctggaatcttcttttcttgaaattccgcaagtcggcga
tttctggggctcagatttggggttttgggtatttttctggatgttgctaaatcctgataa
atttcacttttctcagtacttttccccggtaaaagggggggggtgtctgcgatttcaaag
tggagtcccaaacgcatgtctggaatatatgagggatagtaaaattctgggaagttttag
aaagttgttgaaaagttagtttatttaaaatgttatggcaaccttcgggtgagatttcta
gtatttttggctttattggtgattaagttttagagtaaatgttagtggctttgttgattg
ttgttcttcacccttaaccttcgacccttcggcaagcttcgaaccttcgggtgggggcgg
ttggttattagcctttggctaaatcacacaccaaccttcgggttattatcggttaaaagt
aatagtaagcaatattcaagctaggttcatttttattgaattgaagaatactttcaacac
ttcaaacgttttcgcttcagcttatagcttctggggttctttcattggtttcatcctctc
aacttctaacgttttcgcttcagcttatagcttctggggttctttcattggtttcatcct
ctcaacttctaaccgtctttacatcttgttgattgttcttcttcactcttaaccttcgac
ccttcggttgggggcggttggttattccaaaggctaaatcacacacgaaccttcggcaag
ctctcattaatgggtttcattgctgctgtctatgcatggtcaaccgaagggtgaacaaca
ctgcttatccttctgaattctatggtcctactggtccagaagcttcacaggctcagggtt
tcacattcttagtccgtgatcagaagttaggtattaaggttgcttcatcacaaggtccta
cagctctcgctaagtaccttatgagatcaccttctggtgaggtaattttcagtggtgaga
caatgagattctggtctgtccaaggtggtgagacaatgagattctggtctgtccaaggtg
gtgagacaatgagattctggtctgtccaaggtggttgggtcgaacctctccgtacatcat
ttggtttagatatctacaagattcaatcagatatccaatcatggcaagaaagacgtgctg
ctgagtacatgacacatgattcgcgtacaacaaccttaagttttggtagataaattataa
attccaattttataagctgtggttcaagtccacaagggttccctcgacagaggttattca
agataaacgtattcaatcttcaacgatgttagtgtagcgtaaagttaagcgtatttggtt
tgggtccaaaaggttaaaggttagattccttttactcaagtatagtggatcatttcttcg
aactcttgatttactactaattgaaaattattctacttattttcaattattctacttatt
ttcaattattctacttattttcaattattctacttattttcaattattctacttattttc
aattattctacttattttcaattattctacttattttcaattattctacttattttcaat
tattctacttattttcaattattctacttattttcaattattctacttattttcaattat
tattctctcagttttctgagattcctagattttcct
