# Supplementary material for: Comparative analysis of dinoflagellate chloroplast genomes reveals rRNA and tRNA genes
Source: BMC Genomics. 2006 Nov 23;7:297. doi: 10.1186/1471-2164-7-297 (PMC1679814; doi:10.1186/1471-2164-7-297)
Supplement: Additional File 4 — A. operculatum Artemis annotation file. Artemis annotation file for use with additional file 1. Contains gene location information. [file 1471-2164-7-297-S4.tab]

FT misc_feature 1..283
FT /note="core region, psaA minicircle"
FT /colour=13
FT CDS 447..2480
FT /note="psaA coding region"
FT /gene="psaA"
FT /colour=3
FT misc_feature 2559..2778
FT /note="core region, psaB minicircle"
FT /colour=13
FT CDS 2962..4893
FT /note="psaB coding region"
FT /note="uncertain and unusual start codon"
FT /gene="psaB"
FT /colour=3
FT misc_feature 4925..5194
FT /note="core region, psbA minicircle"
FT /colour=13
FT CDS 5723..6742
FT /note="psbA coding region"
FT /gene="psbA"
FT /colour=3
FT misc_feature 7445..7711
FT /note="core region, psbB minicircle"
FT /colour=13
FT CDS 7929..9449
FT /note="psbB coding region"
FT /note="unusual start codon (V)"
FT /gene="psbB"
FT /colour=3
FT misc_feature 9772..10070
FT /note="core region, psbC minicircle"
FT /colour=13
FT CDS 10740..12128
FT /note="psbC coding region"
FT /note="uncertain start codon"
FT /gene="psbC"
FT /colour=3
FT misc_feature 12249..12468
FT /note="core region, psbD/E/I minicircle"
FT /colour=13
FT CDS 12752..13816
FT /note="psbD coding region"
FT /note=""
FT /gene="psbD"
FT /colour=3
FT CDS 13940..14170
FT /note="psbE coding region"
FT /gene="psbE"
FT /colour=3
FT CDS 14218..14436
FT /gene="ORF1"
FT CDS 14432..14536
FT /note="psbI coding region"
FT /gene="psbI"
FT /colour=3
FT misc_feature 14618..14834
FT /note="core region, petB/atpA minicircle"
FT /colour=13
FT CDS 15032..15688
FT /note="petB coding region"
FT /note="uncertain start codon"
FT /gene="petB"
FT /colour=3
FT CDS 15839..17155
FT /note="atpA coding region"
FT /note="uncertain start codon"
FT /gene="atpA"
FT /colour=3
FT misc_feature 17224..17483
FT /note="core region, petD minicircle"
FT /colour=13
FT CDS 18246..18716
FT /note="petD coding region"
FT /gene="petD"
FT /colour=3
FT CDS 18719..18988
FT /gene="ORF2"
FT CDS 18991..19440
FT /gene="ORF3"
FT /note="possible rpl15"
FT misc_feature 19787..20095
FT /note="core region, atpB minicircle"
FT /colour=13
FT CDS 20551..22320
FT /note="atpB coding region"
FT /note="uncertain start codon"
FT /gene="atpB"
FT /colour=3
FT misc_feature 22374..22600
FT /note="core region, LSU rRNA minicircle"
FT /colour=13
FT rRNA 23665..23813
FT /note="similarity to parts of Domain II"
FT /gene="LSU rRNA"
FT rRNA 24050..24907
FT /note="Domains IV and V and part of IV"
FT /gene="LSU rRNA"
FT misc_feature 25087..25458
FT /note="core region, SSU rRNA and trnfM minicircle"
FT /note=" formely empty minicircle 33"
FT /note="uncertain end of core region"
FT /colour=13
FT tRNA 25437..25500
FT /note="putative Met-tRNA"
FT /note="anticodon 25465-25467"
FT /note="score 16.41"
FT rRNA 25900..25986
FT /note="1st block SSU rRNA gene"
FT /gene="SSU rRNA"
FT rRNA 26911..27563
FT /note="2nd block SSU rRNA gene"
FT /gene="SSU rRNA"
FT misc_feature 27620..27928
FT /note="core region, empty minicircle 2"
FT /colour=13
FT misc_feature 29328..29625
FT /note="core region, empty minicircle 10"
FT /colour=13
FT misc_feature 31070..31358
FT /note="core region, empty minicircle 11"
FT /colour=13
FT misc_feature 33167..33463
FT /note="core region, empty minicircle 14"
FT /colour=13
FT misc_feature 35021..35351
FT /note="core region, empty minicircle 15"
FT /colour=13
FT misc_feature 37274..37520
FT /note="core region, empty minicircle 17"
FT /colour=13
FT misc_feature 39269..39557
FT /note="core region, empty minicircle 25"
FT /colour=13
FT misc_feature 41522..41810
FT /note="core region, emptyy minicircle 27"
FT /colour=13
FT CDS 43111..43596
FT /note="ORF4, possible rps3"
FT /gene="ORF4"
FT misc_feature 43825..44165
FT /note="core region, empty minicircle 82"
FT /colour=13
