# Supplementary material for: Comparative analysis of dinoflagellate chloroplast genomes reveals rRNA and tRNA genes
Source: BMC Genomics. 2006 Nov 23;7:297. doi: 10.1186/1471-2164-7-297 (PMC1679814; doi:10.1186/1471-2164-7-297)
Supplement: Additional File 5 — A. operculatum Artemis annotation file. Artemis annotation file for use with additional file 2. Contains gene location information. [file 1471-2164-7-297-S5.tab]

FT misc_feature 1..288
FT /note="core region, psaA minicircle"
FT /colour=13
FT CDS 374..2386
FT /note="PSI A subunit coding region"
FT /note="uncertain start position"
FT /gene_id="psaA"
FT /gene="psaA"
FT /colour=3
FT misc_feature 2444..2663
FT /note="core region, psaB minicircle"
FT /colour=13
FT CDS 2718..4772
FT /note="PSI B subunit coding region"
FT /note="uncertain start position - first possible Met
FT selected"
FT /gene="psaB"
FT /gene_id="psaB"
FT /colour=3
FT misc_feature 4807..5095
FT /note="core region, psbA minicircle"
FT /colour=13
FT CDS 5640..6659
FT /note="PSII D1 protein coding region"
FT /gene="psbA"
FT /gene_id="psbA"
FT /colour=3
FT misc_feature 7118..7349
FT /note="core region, psbB minicircle"
FT /colour=13
FT CDS 7552..9069
FT /note="PSII CP47 coding region"
FT /note="Unusual putative Start codon, Val instead of Met.
FT Prediction based on alignment."
FT /gene="psbB"
FT /gene_id="psbB"
FT /color=3
FT misc_feature 9400..9662
FT /note="core region, psbC minicircle"
FT /colour=13
FT CDS 10334..11695
FT /note="PSII CP43 coding region"
FT /note="uncertain Start codon, first residue after Stop
FT selected"
FT /gene="psbC"
FT /colour=3
FT misc_feature 11741..11972
FT /note="core region, psbD/E/I minicircle"
FT /colour=13
FT CDS 12256..13320
FT /note="PSII D2 coding region"
FT /gene="psbD"
FT /colour=3
FT CDS 13442..13672
FT /note="PSII cytochrome b559 alpha chain coding region"
FT /gene="psbE"
FT /colour=3
FT CDS 13720..13938
FT /gene="ORF1"
FT CDS 13934..14038
FT /note="PSII protein I coding region"
FT /gene="psbI"
FT /colour=3
FT misc_feature 14099..14379
FT /note="core region, petB/atpA minicircle"
FT /colour=13
FT CDS 14554..15210
FT /note="b6f complex cytochrome b coding region"
FT /gene="petB"
FT /colour=3
FT CDS 15361..16677
FT /note="ATP synthase F1 alpha chain"
FT /note="uncertain Start codon, first residue of ORF
FT selected"
FT /gene="atpA"
FT /colour=3
FT misc_feature 16812..17043
FT /note="core region, petD minicircle"
FT /colour=13
FT CDS 17772..18242
FT /note="b6f complex subunit IV coding region"
FT /gene="petD"
FT /colour=3
FT CDS 18245..18514
FT /gene="ORF2"
FT CDS 18517..18966
FT /gene="ORF3"
FT /note="possible rpl15"
FT misc_feature 19228..19503
FT /note="core region, atpB minicircle"
FT /colour=13
FT CDS 19901..21670
FT /note="ATP synthase F1 beta chain"
FT /note="uncertain Start codon, first GTA selected"
FT /gene="atpB"
FT /colour=3
FT misc_feature 21711..21942
FT /note="core region, LSU rRNA minicircle"
FT /colour=13
FT rRNA 22888..23135
FT /gene="LSU rRNA"
FT /note="similarity to parts of Domain II"
FT rRNA 23360..24203
FT /gene="LSU rRNA"
FT /note="Domains IV and V and part of IV"
FT misc_feature 24362..24696
FT /note="core region, SSU rRNA and trnfM minicircle"
FT /note="formely empty minicircle 4"
FT /note="uncertain end of core region"
FT /colour=13
FT tRNA 24658..24723
FT /gene="trnfMet"
FT /note="putative fMet tRNA gene"
FT /note="anticodon 24691-24693"
FT rRNA 25107..25193
FT /gene="SSU rRNA"
FT /note="1st block SSU rRNA gene"
FT rRNA 26095..26752
FT /gene="SSU rRNA"
FT /note="2nd block SSU rRNA gene"
FT misc_feature 26820..27103
FT /note="core region, empty minicircle 1"
FT /colour=13
FT misc_feature 28461..28766
FT /note="core region, empty minicircle 2"
FT /colour=13
FT misc_feature 30335..30611
FT /note="core region, empty minicircle 3"
FT /colour=13
FT misc_feature 32431..32667
FT /note="core region, empty minicircle 5"
FT /colour=13
