# Supplementary material for: Comparative analysis of dinoflagellate chloroplast genomes reveals rRNA and tRNA genes
Source: BMC Genomics. 2006 Nov 23;7:297. doi: 10.1186/1471-2164-7-297 (PMC1679814; doi:10.1186/1471-2164-7-297)
Supplement: Additional File 6 — H. triquetra Artemis annotation file. Artemis annotation file for use with additional file 3. Contains gene location information. [file 1471-2164-7-297-S6.tab]

FT misc_feature 1..617
FT /note="core region, psaA minicircle"
FT /colour=13
FT CDS 737..2932
FT /note="psaA coding region"
FT /note="uncertain start codon"
FT /gene="psaA"
FT /colour=3
FT misc_feature 3006..3641
FT /note="core region, psaB minicircle"
FT /colour=13
FT CDS 3767..6094
FT /note="psaB coding region"
FT /note="uncertain start codon"
FT /gene="psaB"
FT /colour=3
FT misc_feature 6127..6742
FT /note="core region, psbA minicircle"
FT /colour=13
FT CDS 7058..8101
FT /note="psbA coding region"
FT /note="unusual start codon"
FT /gene="psbA"
FT /colour=3
FT misc_feature 8278..8884
FT /note="core region, psbB minicircle"
FT /colour=13
FT CDS 8993..10507
FT /note="psbB coding region"
FT /note="unusual start codon"
FT /gene="psbB"
FT /colour=3
FT misc_feature 10564..11175
FT /note="core region, psbC minicircle"
FT /colour=13
FT CDS 11414..12793
FT /note="psbC coding region"
FT /note="uncertain start codon"
FT /gene="psbC"
FT /colour=3
FT misc_feature 12894..13496
FT /note="core region, petB minicircle"
FT /colour=13
FT CDS 13623..14279
FT /note="petB coding region"
FT /gene="petB"
FT /colour=3
FT misc_feature 15098..15713
FT /note="core region, atpA minicircle"
FT /colour=13
FT CDS 15894..17249
FT /note="atpA coding region"
FT /note="uncertain start codon"
FT /gene="atpA"
FT /colour=3
FT misc_feature 17542..18184
FT /note="core region, LSU rRNA minicircle"
FT /colour=13
FT rRNA 19451..20440
FT /gene="LSU rRNA"
FT /note="putative LSU rRNA, domains IV, V and part of IV"
FT misc_feature 20569..21198
FT /note="core region, SSU rRNA minicircle"
FT /colour=13
FT rRNA 21773..22751
FT /gene="SSU rRNA"
FT /note="putative SSU rRNA"
FT misc_feature 23132..23797
FT /note="core region, aberrant minicircle 1"
FT /colour=13
FT misc_feature 25381..26047
FT /note="core region, aberrant minicircle 2"
FT /colour=13
FT tRNA 27360..27430
FT /note="putative Pro-tRNA"
FT /note="anticodon TGG 27393-27395 (score: 40.94"
FT misc_feature 27481..28296
FT /note="core region, aberrant minicircle 3"
FT /colour=13
FT tRNA 29319..29390
FT /note="putative Trp-tRNA"
FT /note="anticodon 29352-29354"
FT /note="score 27.00"
FT tRNA 29435..29505
FT /note="putative Pro-tRNA"
FT /note="anticodon 29468-29470"
FT /note="score 40.94"
FT misc_feature 29613..30368
FT /note="core region, aberrant mincircle 4"
FT /colour=13
FT tRNA 31249..31320
FT /note="putative Trp-tRNA"
FT /note="anticodon 31282-31284"
FT /note="score 40.94"
FT tRNA 31365..31435
FT /note="putative Pro-tRNA"
FT misc_feature 31658..32283
FT /note="core region, aberrant minicircle 5"
FT /colour=13
FT tRNA 33271..33342
FT /note="putative Trp-tRNA"
FT tRNA 33388..33458
FT /note="putative Pro-tRNA"
