# Supplementary material for: Comparative analysis of dinoflagellate chloroplast genomes reveals rRNA and tRNA genes
Source: BMC Genomics. 2006 Nov 23;7:297. doi: 10.1186/1471-2164-7-297 (PMC1679814; doi:10.1186/1471-2164-7-297)
Supplement: Additional File 7 — A. operculatum LSU minicircle Artemis sequence file. Plain text file containing A. operculatum LSU rRNA minicircle sequence for viewing with Artemis, a freely available genome viewer and annotation tool. [file 1471-2164-7-297-S7.dna]

>source source undefined product 21711:24365 forward
cgaaggataacgaaggctgttgaagtcacaatcgacaggagtgattaactgaggacaaat
gttgtcagacaacccctcgtcctggtcatgtgataggcttctcgatgaaactgttccatc
tctaccccagtagagaaaaatccaggtcatatcataggagatagaaatgaatgacgagaa
cgaagacagaatgacgttgaagagaacgattaggtaatatgtagaaacgacaatgaaagt
cctcaaggaggcagtaataaagatgacaaaggagcgcgctaccacgcgaaacaagccatt
aggcagttctcctatcccctccgaacgaataccttttagtaagagggtgaaacagtgaca
caaagccggtgaggccgtcacgcgtacttcagaacatgagtgatgagtactgttaaacat
acccaggcgtgagccaacaatgcaaagaaccctgagaagggagtgaaatagaacttgcaa
caattctgcttaatctaacgagccctgcttgtggaagagaagcgagaacaaatcagaaga
tagactggtggtctgtcctgagtccgaatgccattgatctaaccctggaaaggctgcact
ctttatgagtttcaaggccgatgtgaggagttattcgaaactgtcactggatctggggtt
ggtggctaaatgtcaatcgtataggctaatatctggttgcgttcgaaagatctatagcaa
tagacaagaagtagacccgcttcctcctttagaaggtgcgtagatacctgtgggcaacat
aatgtattaacggtcaaattgtaggaacctgtaagtgcattccataaggttgaaggtcgg
tgtgcccttaattgggaaccctgatcagtaaatcccattcaagattaagttcgttgctaa
tggttaagtaggaccgaataggtccgaaggtaaaacttagtcactgcgctgcactgaaag
aaggttcaccgttaagtcttcggtggtccattggaatcctttcgaggttaccttggactt
cgtaaaaacaagcaaacgttagtcggagttccatctctaactttcgagtcgccacataac
aactggtatcgacaatgttcattcaatggctgcgtcatgaaggttccaggtagtgtctct
attcggttaggatgggtatgaaccttatctaacaagagggcaacaaccctaggctgtact
aaggcgttccatacgcattgagtgcttagctgccgtcggtgctttaatcacaaccttaca
agtcgcattagcagtatgcatcttcttacgagtgtccaccaacttataaggtttacaccg
cggtagtctacattctcagtgaatgcgtagccacgtacgccaccttggtagaacgccgta
ccctcccttcaatgggattgggtagtgatactgttctcttgagtagctcagggtcaccag
aaagacccgcgttaatccaccttggttattccgctgtccgacatgaataggggatgcaac
gcctaacttccttgtaatacatggtaacgaagggccctcacgtatgattcctgactccat
acactttctaccttcgggtaattggtccaaatatgccttcaacggcactgttgtcttcta
acacaggctgggctcaataatgaaacgtacatggctaactggcgtaatgaatttgacaac
cgagttatgaaacctagggataataatcgtgttcatcaagcgactgtttaacaaaaacac
aggtgtaggttacgacgatctttggctctgcgccgacatgtgatcagtgcttcaatagag
taaacatcggcggtaactgtaaccgtccaaaggtagcgaaattccttgtcagctaaatac
tgacctgcatgaaacatagaacgactagatgggtgtcttacgcaagtttaatggtgaaat
gacactggacgtgaagatgcgttcgttgggaacatgacaagaagaccctcaggagcttta
tacgcaaactagcggtactgtgatctgtttcggctacggtggtatacctctgttgccatg
cagcatcactttaccattcaatcaggtgaggttccgttagacggtttgattggggcgatc
accttctttactcaacgagaggttaacaaaggatggcaaacccgtcatgaaagcggtact
acacgtagaaaggtagaaccaatcctgagagctagaagttattcaatctaggcacaatag
ctgtcttactgatcttgaaagcaacttaaaggataaaagttacccaagggataacaggct
taatgggaacaagagttcttatcgacttcccgtcttggcacctcgatgtcggcttacctt
ttccatgagaggcacaaggctcaagggtggaggtgctcactccattctaaggtacacgag
ctgggttcagaacgatgtaaatcagtttggtctatatctattccctgtacagctggggtc
actggtatctagtacgcaaggaccgatacatagctagctccccaataacgcctagttaca
cggttatcactgttcgaagataagtgaaagtaaggctctcggctgcatacccgactgggt
ggctggtcattgaacgattaggtaaggtaataatattaagaagaacgatgaagaaaggtt
aaggaaacgta
