# Supplementary material for: Comparative analysis of dinoflagellate chloroplast genomes reveals rRNA and tRNA genes
Source: BMC Genomics. 2006 Nov 23;7:297. doi: 10.1186/1471-2164-7-297 (PMC1679814; doi:10.1186/1471-2164-7-297)
Supplement: Additional File 8 — A. operculatum LSU minicircle Artemis annotation file. Artemis annotation file for use with additional file 7. Contains predicted locations of LSU rRNA structures (helices and loops) found on the A. operculatum LSU rRNA minicircle. [file 1471-2164-7-297-S8.tab]

FT misc_feature 1..232
FT /note="core region, LSU rRNA minicircle"
FT /colour=13
FT stem_loop 1178..1189
FT /note="helix 40"
FT stem_loop 1254..1258
FT /note="5' upper helix 42"
FT stem_loop 1259..1306
FT /note="helix 43 & helix 44"
FT stem_loop 1307..1311
FT /note="3' upper helix 42"
FT misc_RNA 1367..1376
FT /note="loop + 3' helix 36"
FT stem_loop 1377..1407
FT /note="helix 46, seems truncated"
FT primer_bind 1404..1423
FT /note="LSU1F"
FT misc_RNA 1408..1425
FT /note="loop, 3' helix 26, loop"
FT stem_loop 1650..1669
FT /note="5' helix 61"
FT misc_RNA 1670..1683
FT /note="loop region"
FT /note="well conserved"
FT primer_bind complement(1675..1694)
FT /note="LSU2R"
FT primer_bind 1675..1694
FT /note="LSU3F"
FT stem_loop 1684..1707
FT /note="helix 62"
FT misc_RNA 1708..1713
FT /note="loop region, seems truncated, also no helix 63"
FT stem_loop 1714..1722
FT /note="5' helix 64"
FT stem_loop 1725..1739
FT /note="helix 65"
FT stem_loop 1742..1774
FT /note="helix 66, seems truncated"
FT stem_loop 1777..1780
FT /note="5' helix 67"
FT stem_loop 1781..1808
FT /note="helix 68, seems truncated"
FT stem_loop 1809..1827
FT /note="helix 69"
FT misc_RNA 1828..1847
FT /note="loop region"
FT stem_loop 1848..1864
FT /note="helix 71"
FT misc_RNA 1865..1874
FT /note="loop region"
FT stem_loop 1875..1878
FT /note="3' helix 67 "
FT stem_loop 1882..1891
FT /note="3' helix 64"
FT stem_loop 1896..1913
FT /note="3' helix 61"
FT primer_bind complement(1913..1932)
FT /note="LSU4R"
FT misc_RNA 1914..1926
FT /note="loop between domain IV and V"
FT stem_loop 1927..1944
FT /note="helix 72"
FT stem_loop 1946..1960
FT /note="5' helix 73"
FT misc_RNA 1961..1966
FT /note="loop region"
FT stem_loop 1967..1978
FT /note="5' helix 74"
FT misc_RNA 1980..2085
FT /note="no structure like other LSU sequences in this
FT region (helices 75-79)"
FT stem_loop 2088..2100
FT /note="helix 80"
FT stem_loop 2101..2123
FT /note="helix 81"
FT stem_loop 2126..2127
FT /note="5' helix 82"
FT stem_loop 2132..2137
FT /note="5' helix 83"
FT misc_RNA 2138..2164
FT /note="no structure like other LSU sequences (helix 84)"
FT stem_loop 2165..2174
FT /note="helix 85"
FT stem_loop 2179..2184
FT /note="3' helix 83"
FT misc_RNA 2189..2209
FT /note="no structure like other LSU sequences (helix 86)"
FT stem_loop 2212..2221
FT /note="helix 87"
FT stem_loop 2223..2224
FT /note="3' helix 82"
FT misc_RNA 2225..2234
FT /note="loop region"
FT misc_RNA 2235..2244
FT /note="no structure like other LSU sequences (helix 88)"
FT misc_RNA 2247..2256
FT /note="loop region"
FT stem_loop 2257..2269
FT /note="3' helix 74"
FT misc_RNA 2270..2277
FT /note="loop region"
FT /note="between H74 and H89"
FT stem_loop 2278..2319
FT /note="helix 89"
FT misc_RNA 2320..2329
FT /note="loop region"
FT stem_loop 2330..2340
FT /note="5' helix 90"
FT stem_loop 2341..2368
FT /note="helix 91"
FT stem_loop 2369..2383
FT /note="helix 92"
FT stem_loop 2389..2404
FT /note="3' helix 90"
FT misc_RNA 2405..2409
FT /note="loop region"
FT /note="between H90 and H94"
FT stem_loop 2410..2428
FT /note="helix 93"
FT stem_loop 2433..2447
FT /note="3' helix 73"
FT stem_loop 2465..2469
FT /note="5' helix 95"
FT misc_RNA 2470..2484
FT /note="Sarcin Ricin Loop"
FT stem_loop 2485..2489
FT /note="3' helix 95"
