# Supplementary material for: Comparative analysis of dinoflagellate chloroplast genomes reveals rRNA and tRNA genes
Source: BMC Genomics. 2006 Nov 23;7:297. doi: 10.1186/1471-2164-7-297 (PMC1679814; doi:10.1186/1471-2164-7-297)
Supplement: Additional File 9 — A. operculatum SSU minicircle Artemis sequence file. Plain text file containing A. operculatum SSU rRNA minicircle sequence for viewing with Artemis, a freely available genome viewer and annotation tool. [file 1471-2164-7-297-S9.dna]

SQ   Sequence 2458 BP; 671 A; 506 C; 596 G; 685 T; 0 other;
     caaaggttac agaaacgtac gaagggtatg acccacgggg caacaaccca ggacaaatgt        60
     tgtcagacat gaggttgacc aggtcattca taggctctcc gatgaatttg ttccatctct       120
     accccagtag agaaaaatcc aggtcatatc ataggagtga gaatgtaaca atcgagagaa       180
     tcaaatgaat gaacgcttag aaggtagtag agaacagtta gatagagttg agacgtggat       240
     ctggcagttc tacacaaggc ttgaatgcct ctaacaggaa cgtaaaataa gaattcagga       300
     ctctaataaa gttagttatg tcgttcatac cgacagggta taggtttgaa tcctatgtcc       360
     gcttctatat atttatacta aggcaatcct cggttaacgc aacgctcgtg atggaaataa       420
     catatactaa tgggacgctg ttcccatgta atagtgagta atgcgatcca taaagaaatt       480
     gaaagataag tcgcgtacct ccccattcgg ggactcaaag gaacgcacgt caatacaatc       540
     aacatggttc gtcttattag gcactaccaa ttggttgcaa tgatgggtac ttaggcttaa       600
     cggctctata gcacgctgga tctgaaatac gaccaggacc acatagtggg atgtagtggg       660
     taatattccg caattcgttg tcttcggcat gcgagacgga gttacatcac gtgtgggaag       720
     atgtctatga cactctcacc ctgtagtcac gatacaagat gtgccagcag tcgcggtaat       780
     acatctgtgg caagcgttgt gtaacgttat tcgatgtaaa gcaggcttag gcatcaatcc       840
     ctgtaatgaa tccttcatgg gctcttcaag gggagcttat agctgatgac atgagaaggt       900
     gcatatgaag cctgtgggta atatagtgta ttaacggtca aattgtagga acctgtaagt       960
     gcattccaca gtgtggaagg ttggtgatat cccttagggg agtccctggc gtagcgataa      1020
     tgcaaatccc tattcaatta ggttaagtag gtcttagcgg gctgaaggta acacaggtca      1080
     atgcattcgt tatcttgtac agatcatgaa tagacagtcg gtgatgtacc taacggtatc      1140
     cctggcaatg tctcaaggtg ggttaagcga tcattcccat ggataatatg atgtagagtc      1200
     aatctggttc tccactctgt gttaagacaa cacgattccc ttccctcgaa cggtctacct      1260
     tgccctcggt attggtggga ctgtggtttg tagtcactgt caatcaggtg tgatccttcc      1320
     ctgtatacct tcgggtatct aatatcttgg ggattgtgat cattagtggt tacctcatca      1380
     aacgcagttg tattcgtgca tctgtagagg tagtgttagc tagcaatcat tagtcatcgt      1440
     ggctatgttg gctatcaagg accgtgttcc tatctatact ggtgccactg cgtaccttgg      1500
     catttggatc acgaactcgt attccttctt cgtaggtaca tttgtagtcc tgtctaacag      1560
     ttctatcatc taagacttca cgtcattacc ttggtattta ggtctacacc ttagactctc      1620
     tttggacttc gatcctctct taatacctca gtacttatgt acgcctagga atgcgaaagg      1680
     taacggtgga atgtggtaga accttcgtgg acttccttct cggggcgtct caggcccacg      1740
     tctgaaccct gtggtagcaa gctggattgg atacccaagt agtcacagag gttaaccctg      1800
     gctaatcgta gactggataa caaacgttaa gattaattag gctcatctta cgagtacgcc      1860
     cgtcggggtg aaacttaaag gtgctggtgg taatttagaa caacggtgga actgatgatt      1920
     taattcgatg ttacgcgata cagctcatcc acgatcccct ctacagcctc gtaagaggtt      1980
     cttcctgcct atacggtaag gtgttgcatg gctgtcttaa ggtgatgtct cacgacataa      2040
     tcaccacaac ccctattcct ctttccttta ttgggggagg tttgatcaag gtcaagtcat      2100
     tatggcccat gcgtggagcg atccatcagt tacaatacct ggttcattct ccgtcgtaca      2160
     ggcggtcttc tgaacactag gtctacgaat gagcggttga aatgcccctc tgaagctgga      2220
     atcgttagta accctacggt tagttatact agggtgaata agagataagt tgcattcata      2280
     ctgcccgtca agcaagtaaa ggaccctggg aatataggcc ttcgatggtc tcccgtaagg      2340
     tccgataagt gttaagtcga aacatggtag gttaaacgga agttgaactt ggtaaaggag      2400
     ggaagttccc gattaatggt gctggatcat aggtaattaa ataaagaaag aggacaat        2458
//
