# Supplementary material for: Comparative analysis of dinoflagellate chloroplast genomes reveals rRNA and tRNA genes
Source: BMC Genomics. 2006 Nov 23;7:297. doi: 10.1186/1471-2164-7-297 (PMC1679814; doi:10.1186/1471-2164-7-297)
Supplement: Additional File 10 — A. operculatum SSU minicircle Artemis annotation file. Artemis annotation file for use with additional file 9. Contains predicted locations of SSU rRNA structures (helices and loops) found on the A. operculatum SSU rRNA minicircle. [file 1471-2164-7-297-S10.tab]

FT misc_feature 1..335
FT /note="core region, SSU rRNA and trnfM minicircle"
FT /note="formely empty minicircle 4"
FT /note="uncertain end of core region"
FT /colour=13
FT tRNA 297..362
FT /gene="trnfMet"
FT /note="putative fMet tRNA gene"
FT /note="anticodon 24691-24693"
FT stem_loop 746..791
FT /note="helix 18"
FT stem_loop 793..802
FT /note="3' helix 3"
FT stem_loop 813..815
FT /note="5' half helix 19"
FT stem_loop 823..832
FT /note="5' half helix 20"
FT stem_loop 1734..1743
FT /note="3' half helix 20"
FT stem_loop 1748..1789
FT /note="helix 24"
FT misc_RNA 1790..1799
FT /note="820 loop"
FT /note="approx 60% identity to plastid sequences"
FT stem_loop 1800..1805
FT /note="5' helix 25"
FT stem_loop 1820..1827
FT /note="putative H26a"
FT stem_loop 1837..1843
FT /note="3'helix 25"
FT stem_loop 1845..1847
FT /note="3' half helix 19"
FT stem_loop 1850..1876
FT /note="helix 27"
FT primer_bind 1870..1890
FT /note="SSU1F"
FT stem_loop 1885..1901
FT /note="5' half H28"
FT stem_loop 1903..1907
FT /note="5' half helix 29"
FT stem_loop 1908..1919
FT /note="5' half helix 30"
FT stem_loop 1924..1940
FT /note="helix 31"
FT stem_loop 1949..1955
FT /note="5' half helix 32"
FT misc_RNA 1956..1999
FT /note="no structure like other SSU sequences (helices 33,
FT 33a and 33b plus loops)"
FT stem_loop 2000..2017
FT /note="5' half helix 34"
FT stem_loop 2021..2026
FT /note="5' half helix 35"
FT misc_RNA 2027..2039
FT /note="no structure like other SSU sequences in this
FT region (helices 36-37)"
FT stem_loop 2040..2045
FT /note="3' half helix 35"
FT misc_RNA 2051..2084
FT /note="no structure like other SSU sequences in this
FT region (helices 38-40)"
FT /note="in the A. carterae minicircle there is a deletion
FT of 5 nucleotides in this region (>ctttc<)"
FT stem_loop 2090..2108
FT /note="3' half helix 34"
FT stem_loop 2109..2117
FT /note="3' half helix32"
FT stem_loop 2121..2133
FT /note="3' half helix 30"
FT stem_loop 2137..2182
FT /note="helix 41, base of stem loop present, seems
FT truncated"
FT stem_loop 2186..2215
FT /note="helix 42"
FT primer_bind complement(2212..2232)
FT /note="SSU2R"
FT stem_loop 2221..2225
FT /note="3' half helix 29"
FT stem_loop 2231..2255
FT /note="helix 43"
FT stem_loop 2262..2278
FT /note="3' half H28"
FT misc_RNA 2291..2353
FT /note="region should contain helix 44, only the base 7
FT nucleotides appear conserved"
FT stem_loop 2368..2391
FT /note="helix 45"
